# Supplementary material for: Isopropyl 2-(5-iodo-7-methyl-3-methyl­sulfinyl-1-benzofuran-2-yl)acetate
Source: Acta Crystallogr Sect E Struct Rep Online. 2008 Nov 26;64(Pt 12):o2431. doi: 10.1107/S1600536808038671 (PMC2960088; doi:10.1107/S1600536808038671)
Supplement: Supplementary file 1 [file e-64-o2431-sup1.cif]

##############################################################################
###                                                                        ###
###        Electronic paper (Acta Crystallographica Section E)             ###
###                                                                        ###
##############################################################################
#                                                                            #
# This CIF contains the data in a paper accepted for publication in Acta     #
# Crystallographica Section E. It conforms to the requirements of Notes      #
# for Authors for Section E, and has been peer reviewed under the auspices   #
# of the IUCr Commission on Journals.                                        #
#                                                                            #
# Full details of the Crystallographic Information File format               #
# are given in the paper "The Crystallographic Information File (CIF):       #
# a New Standard Archive File for Crystallography" by S. R. Hall, F. H.      #
# Allen and I. D. Brown [Acta Cryst. (1991), A47, 655-685].                  #
#                                                                            #
# The current version of the core CIF dictionary is obtainable from          #
# ftp://ftp.iucr.org/pub/cif_core.dic. The current version number is 2.4.    #
#                                                                            #
# Software is freely available for graphical display of the structure(s) in  #
# this CIF.  For information consult the CIF home page http://www.iucr.org/  #
# cif/home.html                                                              #
#                                                                            #
# This file may be used for bona fide research purposes within the           #
# scientific community so long as proper attribution is given to the journal # 
# article from which it was obtained.                                        #
#                                                                            #
##############################################################################
                                             
data_global
_audit_creation_method     'form.cif (version 2.0)'
_journal_data_validation_number     ?
_journal_date_recd_electronic     2008-11-13
_journal_date_accepted     2008-11-19
_journal_name_full     'Acta Crystallographica, Section E'
_journal_year     2008
_journal_volume     64
_journal_issue     12
_journal_page_first     o2431
_journal_page_last     o2431
_journal_paper_category     QO
_journal_coeditor_code     CV2478
_publ_contact_author_name     'Prof. Uk Lee'
_publ_contact_author_address
;
Department of Chemistry
Pukyong National University
599-1 Daeyeon 3-dong Nam-ku,
Busan 608-737, Republic of Korea
;
_publ_contact_author_email     'uklee@pknu.ac.kr'
_publ_contact_author_fax     '+82-51-628-8147'
_publ_contact_author_phone     '+82-51-620-6374'
_publ_section_title
;
Isopropyl 2-(5-iodo-7-methyl-3-methylsulfinyl-1-benzofuran-2-yl)acetate
;
loop_
    _publ_author_name
    _publ_author_address
    'Choi, Hong Dae'
;
Department of Chemistry,
Dongeui University, San 24 Kaya-dong  Busanjin-gu,
Busan 614-714, Republic of Korea
;
    'Seo, Pil Ja'
;
Department of Chemistry,
Dongeui University, San 24 Kaya-dong  Busanjin-gu,
Busan 614-714, Republic of Korea
;
    'Son, Byeng Wha'
;
Department of Chemistry
Pukyong National University
599-1 Daeyeon 3-dong Nam-gu,
Busan 608-737, Republic of Korea
;
    'Lee, Uk'
;
Department of Chemistry
Pukyong National University
599-1 Daeyeon 3-dong Nam-gu,
Busan 608-737, Republic of Korea
;
data_I
_chemical_name_systematic
;
Isopropyl 2-(5-iodo-7-methyl-3-methylsulfinyl-1-benzofuran-2-yl)acetate
;
_chemical_name_common     ?
_chemical_formula_moiety     'C15 H17 I O4 S'
_chemical_formula_sum     'C15 H17 I O4 S'
_chemical_formula_iupac     'C15 H17 I O4 S'
_chemical_formula_weight     420.25
_chemical_melting_point_gt     420
_chemical_melting_point_lt     421
_symmetry_cell_setting     'Monoclinic'
_symmetry_space_group_name_H-M     'C 2/c'
_symmetry_space_group_name_Hall     '-C 2yc'
loop_
    _symmetry_equiv_pos_as_xyz
    'x, y, z'
    '-x, y, -z+1/2'
    'x+1/2, y+1/2, z'
    '-x+1/2, y+1/2, -z+1/2'
    '-x, -y, -z'
    'x, -y, z-1/2'
    '-x+1/2, -y+1/2, -z'
    'x+1/2, -y+1/2, z-1/2'
_cell_length_a     17.615(2)
_cell_length_b     10.0905(7)
_cell_length_c     19.1440(10)
_cell_angle_alpha     90.00
_cell_angle_beta     99.177(2)
_cell_angle_gamma     90.00
_cell_volume     3359.2(5)
_cell_formula_units_Z     8
_cell_measurement_reflns_used     5394
_cell_measurement_theta_min     2.16
_cell_measurement_theta_max     28.06
_cell_measurement_temperature     298(2)
_exptl_crystal_description     'block'
_exptl_crystal_colour     'colourless'
_exptl_crystal_size_max     0.40
_exptl_crystal_size_mid     0.30
_exptl_crystal_size_min     0.20
_exptl_crystal_density_diffrn     1.662
_exptl_crystal_density_meas     ?
_exptl_crystal_density_method     'not measured'
_exptl_crystal_F_000     1664
_exptl_absorpt_coefficient_mu     2.042
_exptl_absorpt_correction_type     'multi-scan'
_exptl_absorpt_process_details     '(SADABS; Sheldrick, 1999)'
_exptl_absorpt_correction_T_min     0.480
_exptl_absorpt_correction_T_max     0.667
_exptl_special_details
;
;
_diffrn_ambient_temperature     298(2)
_diffrn_radiation_type     MoK\a
_diffrn_radiation_wavelength     0.71073
_diffrn_radiation_source     'fine-focus sealed tube'
_diffrn_radiation_monochromator     graphite
_diffrn_measurement_device_type     'Bruker SMART CCD'
_diffrn_measurement_method     '\f and \w'
_diffrn_detector_area_resol_mean     10.0
_diffrn_reflns_number     6667
_diffrn_reflns_av_R_equivalents     0.0303
_diffrn_reflns_av_sigmaI/netI     0.0436
_diffrn_reflns_theta_min     2.49
_diffrn_reflns_theta_max     26.00
_diffrn_reflns_theta_full     26.00
_diffrn_measured_fraction_theta_max     0.872
_diffrn_measured_fraction_theta_full     0.872
_diffrn_reflns_limit_h_min     -12
_diffrn_reflns_limit_h_max     21
_diffrn_reflns_limit_k_min     -12
_diffrn_reflns_limit_k_max     12
_diffrn_reflns_limit_l_min     -23
_diffrn_reflns_limit_l_max     23
_diffrn_standards_number     .
_diffrn_standards_interval_count     .
_diffrn_standards_interval_time     .
_diffrn_standards_decay_%     .
_refine_special_details
;
 Refinement of F^2^ against ALL reflections.  The weighted R-factor wR and
 goodness of fit S are based on F^2^, conventional R-factors R are based
 on F, with F set to zero for negative F^2^. The threshold expression of
 F^2^ > 2sigma(F^2^) is used only for calculating R-factors(gt) etc. and is
 not relevant to the choice of reflections for refinement.  R-factors based
 on F^2^ are statistically about twice as large as those based on F, and R-
 factors based on ALL data will be even larger.
;
_reflns_number_total     2897
_reflns_number_gt     2172
_reflns_threshold_expression     I>2\s(I)
_refine_ls_structure_factor_coef     Fsqd
_refine_ls_matrix_type     full
_refine_ls_R_factor_all     0.0469
_refine_ls_R_factor_gt     0.0325
_refine_ls_wR_factor_gt     0.0603
_refine_ls_wR_factor_ref     0.0635
_refine_ls_goodness_of_fit_ref     1.239
_refine_ls_restrained_S_all     1.239
_refine_ls_number_reflns     2897
_refine_ls_number_parameters     192
_refine_ls_number_restraints     0
_refine_ls_hydrogen_treatment     constr
_refine_ls_weighting_scheme     calc
_refine_ls_weighting_details     'calc w=1/[\s^2^(Fo^2^)]'
_atom_sites_solution_hydrogens     difmap
_atom_sites_solution_primary     direct
_atom_sites_solution_secondary     difmap
_refine_ls_shift/su_max     ?
_refine_ls_shift/su_max_lt     0.001
_refine_ls_shift/su_mean     0.000
_refine_diff_density_max     0.485
_refine_diff_density_min     -0.373
_refine_ls_extinction_method     none
_refine_ls_extinction_coef     ?
loop_
    _atom_type_symbol
    _atom_type_description
    _atom_type_scat_dispersion_real
    _atom_type_scat_dispersion_imag
    _atom_type_scat_source
    'C' 'C' 0.0033 0.0016
                         'International Tables Vol C Tables 4.2.6.8 and 6.1.1.4'
    'H' 'H' 0.0000 0.0000
                         'International Tables Vol C Tables 4.2.6.8 and 6.1.1.4'
    'O' 'O' 0.0106 0.0060
                         'International Tables Vol C Tables 4.2.6.8 and 6.1.1.4'
    'S' 'S' 0.1246 0.1234
                         'International Tables Vol C Tables 4.2.6.8 and 6.1.1.4'
    'I' 'I' -0.4742 1.8119
                         'International Tables Vol C Tables 4.2.6.8 and 6.1.1.4'
_computing_data_collection     'SMART (Bruker, 2001)'
_computing_cell_refinement     'SAINT (Bruker, 2001)'
_computing_data_reduction     'SAINT (Bruker, 2001)'
_computing_structure_solution     'SHELXS97 (Sheldrick, 2008)'
_computing_structure_refinement     'SHELXL97 (Sheldrick, 2008)'
_computing_molecular_graphics
                      'ORTEP-3 (Farrugia, 1997) and DIAMOND (Brandenburg, 1998)'
_computing_publication_material     'SHELXL97 (Sheldrick, 2008)'
loop_
    _atom_site_type_symbol
    _atom_site_label
    _atom_site_fract_x
    _atom_site_fract_y
    _atom_site_fract_z
    _atom_site_U_iso_or_equiv
    _atom_site_adp_type
    _atom_site_calc_flag
    _atom_site_refinement_flags
    _atom_site_occupancy
    _atom_site_disorder_assembly
    _atom_site_disorder_group
    I I 0.513353(18) 0.743648(18) -0.024404(13) 0.04774(10) Uani d . 1 . .
    S S 0.60070(6) 0.34161(6) 0.23510(5) 0.0450(2) Uani d . 1 . .
    O O1 0.61238(16) 0.71392(18) 0.29955(13) 0.0445(7) Uani d . 1 . .
    O O2 0.71791(17) 0.4874(2) 0.48324(13) 0.0503(7) Uani d . 1 . .
    O O3 0.7643(2) 0.5249(3) 0.38247(15) 0.0783(10) Uani d . 1 . .
    O O4 0.53494(17) 0.3086(2) 0.17899(13) 0.0554(7) Uani d . 1 . .
    C C1 0.6014(2) 0.5163(3) 0.24557(19) 0.0408(9) Uani d . 1 . .
    C C2 0.5868(2) 0.6160(2) 0.19074(19) 0.0382(9) Uani d . 1 . .
    C C3 0.5656(2) 0.6170(3) 0.11784(18) 0.0389(9) Uani d . 1 . .
    H H3 0.5604 0.5386 0.0920 0.047 Uiso calc R 1 . .
    C C4 0.5524(2) 0.7395(2) 0.0848(2) 0.0394(8) Uani d . 1 . .
    C C5 0.5640(2) 0.8584(3) 0.12417(19) 0.0430(9) Uani d . 1 . .
    H H5 0.5567 0.9388 0.1003 0.052 Uiso calc R 1 . .
    C C6 0.5853(2) 0.8597(3) 0.19600(19) 0.0414(9) Uani d . 1 . .
    C C7 0.5950(2) 0.7356(2) 0.2277(2) 0.0385(8) Uani d . 1 . .
    C C8 0.6142(2) 0.5781(3) 0.30852(19) 0.0409(9) Uani d . 1 . .
    C C9 0.6276(2) 0.5310(3) 0.3828(2) 0.0470(10) Uani d . 1 . .
    H H9A 0.6021 0.4463 0.3851 0.056 Uiso calc R 1 . .
    H H9B 0.6042 0.5932 0.4116 0.056 Uiso calc R 1 . .
    C C10 0.7106(3) 0.5155(3) 0.4138(2) 0.0452(10) Uani d . 1 . .
    C C11 0.7939(3) 0.4653(4) 0.5226(2) 0.0575(11) Uani d . 1 . .
    H H11 0.8262 0.4217 0.4922 0.069 Uiso calc R 1 . .
    C C12 0.7830(3) 0.3742(4) 0.5829(2) 0.0690(13) Uani d . 1 . .
    H H12A 0.7593 0.2933 0.5642 0.083 Uiso calc R 1 . .
    H H12B 0.7507 0.4166 0.6121 0.083 Uiso calc R 1 . .
    H H12C 0.8321 0.3548 0.6106 0.083 Uiso calc R 1 . .
    C C13 0.8288(3) 0.5958(5) 0.5478(3) 0.0918(17) Uani d . 1 . .
    H H13A 0.7971 0.6382 0.5775 0.110 Uiso calc R 1 . .
    H H13B 0.8325 0.6513 0.5077 0.110 Uiso calc R 1 . .
    H H13C 0.8792 0.5813 0.5741 0.110 Uiso calc R 1 . .
    C C14 0.5999(3) 0.9856(3) 0.2391(2) 0.0615(12) Uani d . 1 . .
    H H14A 0.5901 0.9698 0.2863 0.092 Uiso calc R 1 . .
    H H14B 0.5664 1.0544 0.2176 0.092 Uiso calc R 1 . .
    H H14C 0.6525 1.0125 0.2407 0.092 Uiso calc R 1 . .
    C C15 0.6855(3) 0.3293(4) 0.1950(3) 0.0887(19) Uani d . 1 . .
    H H15A 0.6947 0.2381 0.1848 0.133 Uiso calc R 1 . .
    H H15B 0.7286 0.3636 0.2269 0.133 Uiso calc R 1 . .
    H H15C 0.6787 0.3796 0.1519 0.133 Uiso calc R 1 . .
loop_
    _atom_site_aniso_label
    _atom_site_aniso_U_11
    _atom_site_aniso_U_22
    _atom_site_aniso_U_33
    _atom_site_aniso_U_12
    _atom_site_aniso_U_13
    _atom_site_aniso_U_23
    I 0.0565(2) 0.04572(12) 0.04033(15) -0.00107(11) 0.00570(13) -0.00037(10)
    S 0.0481(7) 0.0287(3) 0.0571(6) -0.0014(4) 0.0050(5) 0.0060(3)
    O1 0.056(2) 0.0353(10) 0.0405(15) -0.0035(10) 0.0028(14) 0.0011(9)
    O2 0.0467(19) 0.0623(14) 0.0407(16) 0.0041(13) 0.0029(14) 0.0026(12)
    O3 0.050(2) 0.133(2) 0.054(2) 0.0157(18) 0.0137(18) 0.0208(17)
    O4 0.073(2) 0.0443(11) 0.0475(17) -0.0087(12) 0.0045(16) -0.0040(11)
    C1 0.042(2) 0.0309(13) 0.048(2) -0.0029(14) 0.0013(18) 0.0044(13)
    C2 0.036(2) 0.0290(13) 0.049(2) -0.0007(13) 0.0047(19) 0.0011(13)
    C3 0.041(2) 0.0303(13) 0.044(2) -0.0048(13) 0.0030(19) -0.0053(13)
    C4 0.038(2) 0.0395(15) 0.040(2) -0.0008(14) 0.0057(18) 0.0016(13)
    C5 0.049(3) 0.0282(13) 0.051(2) -0.0017(14) 0.007(2) 0.0047(14)
    C6 0.049(3) 0.0318(14) 0.042(2) -0.0027(14) 0.0035(19) -0.0004(13)
    C7 0.040(2) 0.0319(14) 0.041(2) -0.0033(13) 0.0007(18) -0.0019(13)
    C8 0.038(2) 0.0351(14) 0.048(2) -0.0014(14) 0.0022(19) 0.0053(14)
    C9 0.046(3) 0.0473(16) 0.047(2) -0.0063(17) 0.004(2) 0.0062(15)
    C10 0.047(3) 0.0417(15) 0.047(2) 0.0019(16) 0.008(2) 0.0035(15)
    C11 0.047(3) 0.078(2) 0.045(3) 0.019(2) -0.002(2) 0.0008(19)
    C12 0.084(4) 0.068(2) 0.051(3) 0.014(2) -0.002(3) 0.0033(19)
    C13 0.077(4) 0.117(4) 0.076(4) -0.037(3) -0.004(3) 0.007(3)
    C14 0.086(4) 0.0306(14) 0.064(3) -0.0021(17) -0.002(2) -0.0057(15)
    C15 0.073(4) 0.052(2) 0.151(6) 0.006(2) 0.049(4) -0.001(2)
_geom_special_details
;
 All esds (except the esd in the dihedral angle between two l.s. planes)
 are estimated using the full covariance matrix.  The cell esds are taken
 into account individually in the estimation of esds in distances, angles
 and torsion angles; correlations between esds in cell parameters are only
 used when they are defined by crystal symmetry.  An approximate (isotropic)
 treatment of cell esds is used for estimating esds involving l.s. planes.
;
loop_
    _geom_bond_atom_site_label_1
    _geom_bond_atom_site_label_2
    _geom_bond_site_symmetry_2
    _geom_bond_distance
    _geom_bond_publ_flag
    I C4 . 2.095(4) ?
    I O4 5_665 2.994(3) ?
    S O4 . 1.486(3) ?
    S O4 2_655 3.128(3) ?
    S C1 . 1.773(3) ?
    S C15 . 1.789(4) ?
    O1 C7 . 1.378(4) ?
    O1 C8 . 1.381(3) ?
    O2 C10 . 1.346(4) ?
    O2 C11 . 1.445(6) ?
    O3 C10 . 1.201(4) ?
    C1 C8 . 1.344(5) ?
    C1 C2 . 1.447(5) ?
    C2 C3 . 1.386(5) ?
    C2 C7 . 1.395(4) ?
    C3 C4 . 1.392(4) ?
    C3 H3 . 0.9300 ?
    C4 C5 . 1.414(4) ?
    C5 C6 . 1.367(5) ?
    C5 H5 . 0.9300 ?
    C6 C7 . 1.390(4) ?
    C6 C14 . 1.514(4) ?
    C8 C9 . 1.483(5) ?
    C9 C10 . 1.496(5) ?
    C9 H9A . 0.9700 ?
    C9 H9B . 0.9700 ?
    C11 C13 . 1.500(6) ?
    C11 C12 . 1.511(5) ?
    C11 H11 . 0.9800 ?
    C12 H12A . 0.9600 ?
    C12 H12B . 0.9600 ?
    C12 H12C . 0.9600 ?
    C13 H13A . 0.9600 ?
    C13 H13B . 0.9600 ?
    C13 H13C . 0.9600 ?
    C14 H14A . 0.9600 ?
    C14 H14B . 0.9600 ?
    C14 H14C . 0.9600 ?
    C15 H15A . 0.9600 ?
    C15 H15B . 0.9600 ?
    C15 H15C . 0.9600 ?
loop_
    _geom_contact_atom_site_label_1
    _geom_contact_atom_site_label_2
    _geom_contact_distance
    _geom_contact_site_symmetry_1
    _geom_contact_site_symmetry_2
    _geom_contact_publ_flag
    I O4 2.994(3) . 5_665 y
    S O4 3.128(3) . 2_655 y
loop_
    _geom_angle_atom_site_label_1
    _geom_angle_atom_site_label_2
    _geom_angle_atom_site_label_3
    _geom_angle_site_symmetry_1
    _geom_angle_site_symmetry_3
    _geom_angle
    _geom_angle_publ_flag
    O4 S C1 . . 107.19(17) ?
    C4 I O4 . 5_665 168.51(9) ?
    O4 S C15 . . 106.4(2) ?
    C1 S C15 . . 97.22(16) ?
    C7 O1 C8 . . 106.2(2) ?
    C10 O2 C11 . . 118.8(3) ?
    C8 C1 C2 . . 108.2(3) ?
    C8 C1 S . . 124.1(3) ?
    C2 C1 S . . 127.7(3) ?
    C3 C2 C7 . . 119.6(3) ?
    C3 C2 C1 . . 136.4(3) ?
    C7 C2 C1 . . 104.0(3) ?
    C2 C3 C4 . . 117.6(3) ?
    C2 C3 H3 . . 121.2 ?
    C4 C3 H3 . . 121.2 ?
    C3 C4 C5 . . 120.8(4) ?
    C3 C4 I . . 118.4(2) ?
    C5 C4 I . . 120.7(2) ?
    C6 C5 C4 . . 122.5(3) ?
    C6 C5 H5 . . 118.7 ?
    C4 C5 H5 . . 118.7 ?
    C5 C6 C7 . . 115.2(3) ?
    C5 C6 C14 . . 123.5(3) ?
    C7 C6 C14 . . 121.3(3) ?
    O1 C7 C6 . . 124.8(3) ?
    O1 C7 C2 . . 110.9(2) ?
    C6 C7 C2 . . 124.2(4) ?
    C1 C8 O1 . . 110.6(3) ?
    C1 C8 C9 . . 133.6(3) ?
    O1 C8 C9 . . 115.8(3) ?
    C8 C9 C10 . . 114.2(3) ?
    C8 C9 H9A . . 108.7 ?
    C10 C9 H9A . . 108.7 ?
    C8 C9 H9B . . 108.7 ?
    C10 C9 H9B . . 108.7 ?
    H9A C9 H9B . . 107.6 ?
    O3 C10 O2 . . 123.5(4) ?
    O3 C10 C9 . . 126.3(4) ?
    O2 C10 C9 . . 110.3(3) ?
    O2 C11 C13 . . 109.3(3) ?
    O2 C11 C12 . . 105.8(4) ?
    C13 C11 C12 . . 112.6(4) ?
    O2 C11 H11 . . 109.7 ?
    C13 C11 H11 . . 109.7 ?
    C12 C11 H11 . . 109.7 ?
    C11 C12 H12A . . 109.5 ?
    C11 C12 H12B . . 109.5 ?
    H12A C12 H12B . . 109.5 ?
    C11 C12 H12C . . 109.5 ?
    H12A C12 H12C . . 109.5 ?
    H12B C12 H12C . . 109.5 ?
    C11 C13 H13A . . 109.5 ?
    C11 C13 H13B . . 109.5 ?
    H13A C13 H13B . . 109.5 ?
    C11 C13 H13C . . 109.5 ?
    H13A C13 H13C . . 109.5 ?
    H13B C13 H13C . . 109.5 ?
    C6 C14 H14A . . 109.5 ?
    C6 C14 H14B . . 109.5 ?
    H14A C14 H14B . . 109.5 ?
    C6 C14 H14C . . 109.5 ?
    H14A C14 H14C . . 109.5 ?
    H14B C14 H14C . . 109.5 ?
    S C15 H15A . . 109.5 ?
    S C15 H15B . . 109.5 ?
    H15A C15 H15B . . 109.5 ?
    S C15 H15C . . 109.5 ?
    H15A C15 H15C . . 109.5 ?
    H15B C15 H15C . . 109.5 ?
loop_
    _geom_torsion_atom_site_label_1
    _geom_torsion_atom_site_label_2
    _geom_torsion_atom_site_label_3
    _geom_torsion_atom_site_label_4
    _geom_torsion_site_symmetry_1
    _geom_torsion_site_symmetry_2
    _geom_torsion_site_symmetry_3
    _geom_torsion_site_symmetry_4
    _geom_torsion
    _geom_torsion_publ_flag
    O4 S C1 C8 . . . . 137.8(3) ?
    C15 S C1 C8 . . . . -112.5(4) ?
    O4 S C1 C2 . . . . -40.3(4) ?
    C15 S C1 C2 . . . . 69.4(4) ?
    C8 C1 C2 C3 . . . . -175.0(4) ?
    S C1 C2 C3 . . . . 3.4(7) ?
    C8 C1 C2 C7 . . . . 1.9(4) ?
    S C1 C2 C7 . . . . -179.8(3) ?
    C7 C2 C3 C4 . . . . -0.8(5) ?
    C1 C2 C3 C4 . . . . 175.7(4) ?
    C2 C3 C4 C5 . . . . 3.0(5) ?
    C2 C3 C4 I . . . . -176.1(2) ?
    C3 C4 C5 C6 . . . . -2.7(6) ?
    I C4 C5 C6 . . . . 176.4(3) ?
    C4 C5 C6 C7 . . . . 0.1(5) ?
    C4 C5 C6 C14 . . . . 178.5(4) ?
    C8 O1 C7 C6 . . . . 178.0(4) ?
    C8 O1 C7 C2 . . . . -0.8(4) ?
    C5 C6 C7 O1 . . . . -176.4(3) ?
    C14 C6 C7 O1 . . . . 5.1(6) ?
    C5 C6 C7 C2 . . . . 2.3(6) ?
    C14 C6 C7 C2 . . . . -176.2(4) ?
    C3 C2 C7 O1 . . . . 176.9(3) ?
    C1 C2 C7 O1 . . . . -0.6(4) ?
    C3 C2 C7 C6 . . . . -1.9(6) ?
    C1 C2 C7 C6 . . . . -179.4(4) ?
    C2 C1 C8 O1 . . . . -2.5(4) ?
    S C1 C8 O1 . . . . 179.1(3) ?
    C2 C1 C8 C9 . . . . 175.8(4) ?
    S C1 C8 C9 . . . . -2.6(6) ?
    C7 O1 C8 C1 . . . . 2.1(4) ?
    C7 O1 C8 C9 . . . . -176.6(3) ?
    C1 C8 C9 C10 . . . . 93.3(5) ?
    O1 C8 C9 C10 . . . . -88.4(4) ?
    C11 O2 C10 O3 . . . . -0.9(5) ?
    C11 O2 C10 C9 . . . . 178.4(3) ?
    C8 C9 C10 O3 . . . . -7.7(5) ?
    C8 C9 C10 O2 . . . . 172.9(2) ?
    C10 O2 C11 C13 . . . . 86.0(4) ?
    C10 O2 C11 C12 . . . . -152.5(3) ?
