# Supplementary material for: Isopropyl 2-(5-iodo-7-methyl-3-methyl­sulfinyl-1-benzofuran-2-yl)acetate
Source: Acta Crystallogr Sect E Struct Rep Online. 2008 Nov 26;64(Pt 12):o2431. doi: 10.1107/S1600536808038671 (PMC2960088; doi:10.1107/S1600536808038671)
Supplement: Supplementary file 2 [file e-64-o2431-Isup2.hkl]

# 
# h,k,l, Fc-squared, Fo-squared, sigma(Fo-squared) and status flag 
# 
data_I
_shelx_title ' 08-ZJS IN C2/C' 
_shelx_refln_list_code          4 
_shelx_F_calc_maximum      563.67 
_exptl_crystal_F_000      1664.00 
_reflns_d_resolution_high  0.8107 
 
loop_ 
 _symmetry_equiv_pos_as_xyz 
 'x, y, z' 
 '-x, y, -z+1/2' 
 'x+1/2, y+1/2, z' 
 '-x+1/2, y+1/2, -z+1/2' 
 '-x, -y, -z' 
 'x, -y, z-1/2' 
 '-x+1/2, -y+1/2, -z' 
 'x+1/2, -y+1/2, z-1/2' 
 
_cell_length_a    17.6150 
_cell_length_b    10.0905 
_cell_length_c    19.1440 
_cell_angle_alpha  90.000 
_cell_angle_beta   99.177 
_cell_angle_gamma  90.000 
 
_shelx_F_squared_multiplier     1.000 
 
loop_ 
 _refln_index_h 
 _refln_index_k 
 _refln_index_l 
 _refln_F_squared_calc 
 _refln_F_squared_meas 
 _refln_F_squared_sigma 
 _refln_observed_status 
   4   0   0    25247.52    23683.40    698.61 o 
   6   0   0      636.91     1063.77    149.67 o 
   8   0   0    33020.60    29596.90    868.62 o 
  10   0   0    68375.03    67585.46   1956.40 o 
  12   0   0     4264.58     3929.78    249.56 o 
  14   0   0      129.93      160.73     96.63 o 
  16   0   0      223.16      374.17    127.87 o 
  18   0   0      923.04      901.92    164.96 o 
  20   0   0      134.04      128.85    148.04 o 
   3   1   0      230.12      -46.36     30.91 o 
   9   1   0     7126.74     7801.23    282.42 o 
  11   1   0      235.89      508.22     98.59 o 
  15   1   0       62.70       67.68     99.89 o 
  17   1   0       31.44      133.91     81.90 o 
  19   1   0      245.75      355.75    109.48 o 
  21   1   0       14.74       25.83     97.86 o 
   0   2   0    69423.20    70598.73   1658.00 o 
   2   2   0   317722.81   301830.03  11856.56 o 
   4   2   0    67855.23    67070.83   2802.71 o 
   8   2   0    22479.28    25685.63   1280.69 o 
  10   2   0    12841.33    12257.12    384.69 o 
  14   2   0       24.95       -2.28     71.91 o 
  16   2   0      505.54      564.51    146.74 o 
  18   2   0        4.37       14.18     79.17 o 
  20   2   0       47.83      -38.77     86.06 o 
   1   3   0    24395.49    25642.52    532.95 o 
   3   3   0     2878.95     2678.42    144.79 o 
   5   3   0     3702.10     3947.06    144.31 o 
   7   3   0      917.52      844.77     54.20 o 
   9   3   0     1211.63     1217.49     70.93 o 
  11   3   0     3479.19     4208.41    180.37 o 
  13   3   0      641.39      769.75     96.97 o 
  17   3   0        0.05      -52.06     98.91 o 
  19   3   0       26.22       55.70     86.40 o 
   0   4   0    95592.20   101517.96   2363.11 o 
   2   4   0    44356.32    44914.03   1289.52 o 
   4   4   0    83690.48    87443.06   2042.76 o 
   6   4   0    42455.42    43637.36   1047.80 o 
   8   4   0    41249.64    39801.13   1388.67 o 
  12   4   0      340.41      340.98    109.97 o 
  14   4   0     1568.15     1675.31    177.32 o 
  16   4   0      169.22      151.62    114.20 o 
  18   4   0      115.20       95.66    119.08 o 
  20   4   0        4.17       10.89     86.85 o 
   1   5   0    14497.64    14772.40    365.49 o 
   5   5   0     4712.91     4314.52    156.72 o 
   7   5   0      314.96      297.28     40.54 o 
   9   5   0     2490.37     2417.07    118.00 o 
  11   5   0        8.48      -89.80     66.37 o 
  13   5   0      234.57      357.09     88.43 o 
  15   5   0      144.03      102.82     91.10 o 
  17   5   0       11.91       -6.97     71.36 o 
  19   5   0      142.70      100.86    129.50 o 
   0   6   0     9547.46     9139.53    310.36 o 
   2   6   0    48036.30    50460.54   1481.38 o 
   4   6   0    34394.02    35809.98   1067.78 o 
   6   6   0    35101.89    36215.28    881.79 o 
   8   6   0    10999.69    10942.75    369.39 o 
  10   6   0     1029.45      937.38    127.87 o 
  12   6   0     2863.83     2725.27    226.78 o 
  14   6   0     1677.74     1683.12    190.01 o 
  16   6   0     1184.94     1261.77    176.35 o 
  18   6   0       20.08       17.57    118.11 o 
   1   7   0     4610.13     4644.01    133.76 o 
   3   7   0     4330.01     4318.69    206.12 o 
   5   7   0      469.25      442.80     54.46 o 
   7   7   0     1488.24     1482.27     82.73 o 
   9   7   0       18.59      -12.82     37.74 o 
  11   7   0        4.08      -43.27     80.37 o 
  13   7   0        4.26       18.87     94.36 o 
  15   7   0      179.72      176.35    122.66 o 
  17   7   0      162.07      -12.36    122.66 o 
   0   8   0    36151.16    35409.61   1073.40 o 
   2   8   0    17536.74    18077.80    475.61 o 
   4   8   0    13332.12    13164.61    445.39 o 
   6   8   0     2796.90     2889.31    121.93 o 
   8   8   0     2676.41     2600.55    115.93 o 
  10   8   0     4457.25     4471.19    311.05 o 
  12   8   0     2509.08     2275.94    223.85 o 
  14   8   0     1602.54     1463.50    190.67 o 
  16   8   0       14.64      -11.71    113.55 o 
   1   9   0     1727.91     1693.52     79.91 o 
   3   9   0     2326.73     2597.69    143.85 o 
   5   9   0     1570.85     1539.80     92.18 o 
   7   9   0       76.61       80.17     46.68 o 
   9   9   0       51.71       60.72     49.57 o 
  11   9   0       17.35      -44.03     51.89 o 
  13   9   0      476.43      448.68    152.92 o 
   0  10   0    10396.70    10304.48    381.79 o 
   2  10   0     8997.39     8507.30    267.12 o 
   4  10   0     3036.88     3059.73    136.29 o 
   6  10   0     1725.95     1702.27    100.46 o 
   8  10   0     2175.87     2270.24    142.47 o 
  10  10   0     2134.29     2168.55    100.82 o 
  12  10   0     1048.34     1345.97    150.68 o 
   1  11   0      679.42      752.77     77.94 o 
   3  11   0      808.05      923.25     81.06 o 
   5  11   0      118.71      199.49     60.42 o 
   7  11   0      868.78      985.76     84.90 o 
   9  11   0      203.21      379.59     94.76 o 
   0  12   0     3919.83     3936.29    296.41 o 
   2  12   0     2161.98     2205.75    124.31 o 
   4  12   0      894.47      876.31     85.34 o 
 -21   1   1     2203.53     2612.06    195.51 o 
 -19   1   1     3612.25     3966.87    317.23 o 
 -15   1   1     7523.00     7719.63    318.85 o 
 -13   1   1     7579.75     7893.40    304.92 o 
  -9   1   1    26836.96    28955.17   3692.75 o 
  -7   1   1    44821.26    55948.08   3266.85 o 
  -1   1   1     1151.35     1224.03     77.44 o 
   1   1   1     2440.33     2719.39    126.57 o 
   9   1   1     8681.88     7951.72    258.40 o 
  11   1   1     8504.33     8732.90    244.20 o 
  13   1   1    10319.82     9993.35    349.42 o 
  17   1   1     6730.96     7309.70    455.51 o 
  19   1   1     2449.79     2686.75    188.35 o 
  21   1   1     1146.42     1341.89    156.65 o 
 -20   2   1      174.45      267.25    102.86 o 
 -18   2   1       62.56       92.73    112.90 o 
 -16   2   1      185.31      228.44     77.87 o 
 -14   2   1       86.62       61.17     96.31 o 
 -12   2   1      357.15      366.04     99.24 o 
 -10   2   1      218.14      273.53     47.61 o 
  -2   2   1      461.06      449.33     46.20 o 
   0   2   1     5835.78     5822.34    195.61 o 
   2   2   1     7112.58     6872.83    203.87 o 
   4   2   1      509.00      517.41     29.31 o 
   8   2   1     3473.83     3471.52    132.01 o 
  10   2   1     1965.65     2031.49     93.84 o 
  12   2   1      345.73      523.52    120.06 o 
  16   2   1      508.45      620.91    100.13 o 
  18   2   1      155.63      159.72     92.64 o 
  20   2   1      152.01      100.34    102.18 o 
 -19   3   1     1728.42     1831.49    214.74 o 
 -17   3   1     4314.45     4189.95    356.93 o 
 -11   3   1    19468.63    24301.24    480.00 o 
  -9   3   1    25199.50    24713.01    765.91 o 
  -7   3   1    24930.37    24979.57    743.66 o 
  -5   3   1     9111.18     9388.04    333.24 o 
  -3   3   1    18316.00    19490.05    472.83 o 
  -1   3   1    14737.91    15860.88    387.86 o 
   1   3   1     5566.30     6032.10    252.65 o 
   3   3   1      381.91      759.73     63.77 o 
   7   3   1    10309.68    11793.08    702.56 o 
   9   3   1    25994.01    26195.65    783.21 o 
  11   3   1    10214.69    12389.50    384.34 o 
  17   3   1     3574.56     3577.08    285.02 o 
  19   3   1     3243.70     3275.80    287.62 o 
 -20   4   1      202.30      197.28    105.61 o 
 -18   4   1       39.31       66.98     69.79 o 
 -16   4   1       83.78        8.42     70.79 o 
 -14   4   1      506.87      487.73    122.99 o 
 -12   4   1      400.24      367.99    114.20 o 
 -10   4   1     3339.93     3573.13    104.35 o 
  -8   4   1      394.07      337.99     55.48 o 
  -6   4   1      802.99      867.22     61.44 o 
  -4   4   1      229.47      339.61     34.19 o 
  -2   4   1      458.48      522.31     32.33 o 
   0   4   1    23558.88    25316.75    602.22 o 
   4   4   1       54.00       57.04     24.87 o 
   6   4   1     1339.71     1376.60     62.50 o 
   8   4   1      190.89      119.87     37.25 o 
  10   4   1        9.17      -20.46     33.59 o 
  12   4   1      399.76      486.96     71.17 o 
  14   4   1      338.45      409.96    123.64 o 
  16   4   1      910.05      789.34    144.46 o 
  18   4   1       18.41        5.53    105.42 o 
  20   4   1       18.83       -9.52     91.95 o 
 -19   5   1      153.33      195.22    125.92 o 
 -17   5   1     2532.93     2401.53    228.08 o 
 -15   5   1    11735.70    10262.73    556.05 o 
 -13   5   1    19556.54    18356.55    871.98 o 
  -9   5   1     2597.02     2664.65    101.45 o 
  -7   5   1    20810.20    20555.81    570.21 o 
  -5   5   1    35483.52    36312.09    874.92 o 
  -3   5   1    17376.06    18420.16    395.80 o 
  -1   5   1     2050.42     2254.08     77.38 o 
   1   5   1     3916.84     3938.69    151.83 o 
   5   5   1      187.56      274.94     65.40 o 
   7   5   1    12348.57    13324.96    428.18 o 
   9   5   1    20818.29    20439.25    703.61 o 
  13   5   1     1619.09     1468.71    165.29 o 
  15   5   1      902.65     1021.00    152.60 o 
  17   5   1     1960.50     2078.12    215.39 o 
  19   5   1     2687.76     2933.17    195.32 o 
 -18   6   1        1.91       40.21     76.81 o 
 -16   6   1       74.31      118.76     99.24 o 
 -14   6   1     1672.53     1472.61    177.65 o 
 -12   6   1      169.40      143.49    101.84 o 
 -10   6   1        6.44      -48.02     43.90 o 
  -8   6   1       61.45       78.04     45.79 o 
  -6   6   1     4758.42     4816.32    156.39 o 
  -4   6   1     5270.26     5386.79    139.81 o 
  -2   6   1       32.34        9.69     26.72 o 
   2   6   1      691.65      733.96     67.75 o 
   4   6   1     1699.88     1754.45     80.14 o 
   6   6   1       33.93      -25.83     28.66 o 
   8   6   1     1534.46     1425.78     77.06 o 
  10   6   1     2016.82     1973.03    183.51 o 
  12   6   1       19.97       -4.88     84.92 o 
  14   6   1      217.69      254.43    188.06 o 
  16   6   1       59.13       98.59    112.25 o 
  18   6   1      290.84      256.71    133.08 o 
 -17   7   1     2280.67     2391.82    347.82 o 
 -15   7   1     4830.60     4460.78    326.67 o 
 -13   7   1     4429.77     4165.35    301.62 o 
 -11   7   1     2860.85     2789.22    153.52 o 
  -9   7   1     8450.52     8287.38    247.01 o 
  -7   7   1    13406.00    12776.98    348.41 o 
  -5   7   1    16043.37    16230.80    524.56 o 
  -3   7   1     7758.13     7847.69    283.64 o 
  -1   7   1       23.07       47.78     40.44 o 
   1   7   1     4108.67     4201.99    124.82 o 
   3   7   1     2203.99     2238.01    119.05 o 
   5   7   1     1089.84     1118.54     84.12 o 
   7   7   1      622.50      550.18     55.63 o 
   9   7   1     4686.01     4819.74    127.64 o 
  11   7   1     6127.58     6707.85    423.54 o 
  13   7   1     2587.04     2353.05    220.27 o 
  15   7   1      829.80      901.92    157.80 o 
  17   7   1     1421.34     1316.76    190.67 o 
 -16   8   1      896.60     1003.11    188.39 o 
 -14   8   1     1204.69     1284.55    182.21 o 
 -12   8   1       28.06      123.31    107.70 o 
 -10   8   1     1024.80     1058.42    155.53 o 
  -8   8   1      283.27      348.15     58.17 o 
  -6   8   1     7561.96     7256.01    277.22 o 
  -4   8   1     7811.50     7854.27    293.95 o 
  -2   8   1       17.56       34.49     71.91 o 
   0   8   1     6024.05     5841.46    165.33 o 
   2   8   1     2875.38     2833.73    118.20 o 
   4   8   1     2174.17     2171.00    125.14 o 
   6   8   1     1051.50     1048.63     92.54 o 
   8   8   1      462.48      596.16     69.53 o 
  10   8   1     2856.54     2692.95    105.48 o 
  12   8   1      832.61      829.19     69.19 o 
  14   8   1      121.59       -6.18    107.05 o 
  16   8   1       56.17        2.28    107.05 o 
 -13   9   1     1255.31     1416.00    190.99 o 
 -11   9   1     2587.98     2562.44    160.61 o 
  -9   9   1     4672.29     4572.92    217.56 o 
  -7   9   1     6897.23     6645.75    268.11 o 
  -5   9   1     5215.63     5110.17    180.98 o 
  -3   9   1     1844.10     1852.27     96.73 o 
  -1   9   1      220.81      254.17     47.88 o 
   1   9   1      946.80      931.79     60.94 o 
   3   9   1     1679.07     1733.36    117.67 o 
   5   9   1     1673.87     1639.25     93.24 o 
   7   9   1      761.62      725.33     86.64 o 
   9   9   1      261.92      231.18     44.14 o 
  11   9   1     1443.72     1614.98     89.07 o 
  13   9   1     1650.36     1685.08    206.28 o 
 -12  10   1      246.09      406.32     62.76 o 
 -10  10   1       14.51       28.75     64.71 o 
  -8  10   1      420.10      453.11     69.65 o 
  -6  10   1     1594.71     1607.82     98.68 o 
  -4  10   1     2030.21     1852.51    104.56 o 
  -2  10   1       53.11       27.08     46.58 o 
   0  10   1     1630.09     1562.81     83.55 o 
   2  10   1       91.29       82.66     50.45 o 
   4  10   1        3.45      -25.89     46.02 o 
   6  10   1        5.98      -51.13     41.51 o 
   8  10   1      294.91      403.67     65.97 o 
  10  10   1      752.20      851.24     74.31 o 
  12  10   1      266.69      333.54     62.23 o 
  -9  11   1     4567.71     4580.12    235.74 o 
  -7  11   1      762.77      778.76     77.76 o 
  -5  11   1       49.26       27.65     50.99 o 
  -3  11   1       27.78       33.85     48.38 o 
  -1  11   1     2121.49     2025.38    114.45 o 
   1  11   1     1587.12     1576.06     99.94 o 
   3  11   1      630.89      720.77     82.02 o 
   5  11   1     2664.26     2601.60    129.99 o 
   7  11   1     1219.67     1277.58     93.73 o 
   9  11   1       63.45       10.70     52.48 o 
  -4  12   1       43.40       12.32     55.98 o 
  -2  12   1       68.78       71.24     57.45 o 
   0  12   1      391.43      475.27     93.37 o 
   2  12   1       38.09       84.82     67.12 o 
   4  12   1       99.94       71.31     73.39 o 
 -18   0   2       39.17      146.42    118.43 o 
 -14   0   2    14424.27    14541.63    760.38 o 
  -2   0   2    16851.55    17526.16    416.94 o 
   4   0   2   176154.03   175199.11   5879.86 o 
   6   0   2   116356.09   111633.21   5374.41 o 
   8   0   2    17947.54    15964.56    539.30 o 
  10   0   2    17262.54    17668.41    867.92 o 
  14   0   2    18007.15    18051.04    794.22 o 
  18   0   2      466.32      667.33    169.52 o 
 -21   1   2       68.32       85.41     98.81 o 
 -19   1   2      325.02      301.62    100.54 o 
 -17   1   2       17.51      -43.03     68.33 o 
  -9   1   2     2558.42     3017.13    261.43 o 
  -7   1   2     5078.48     5136.66    167.64 o 
  -5   1   2     2610.47     2571.43     48.72 o 
  -3   1   2     9935.19    10397.36    219.50 o 
  -1   1   2    22137.08    23191.00    339.84 o 
   1   1   2      548.83      462.35     41.65 o 
   3   1   2     4329.19     3674.70    146.42 o 
   5   1   2     4969.39     5087.51    169.57 o 
  13   1   2      356.07      582.08    128.19 o 
  15   1   2      350.30      360.83    125.27 o 
  17   1   2        8.58      -48.15     86.87 o 
  19   1   2        6.37       70.01     91.88 o 
  21   1   2       83.29       25.78    100.65 o 
 -20   2   2      175.07      188.71    141.86 o 
 -18   2   2      849.89      792.92    149.99 o 
 -16   2   2      486.58      451.61    119.41 o 
 -14   2   2      342.26      512.45    124.29 o 
 -12   2   2     5190.69     4548.31    264.52 o 
  -8   2   2    24772.44    25126.14    526.63 o 
  -4   2   2    56068.45    56196.45   2552.99 o 
  -2   2   2   254613.72   244604.53   4352.19 o 
   0   2   2    32992.28    33532.07    610.61 o 
   2   2   2   112920.68   117351.05   3227.35 o 
   8   2   2    42037.52    47067.46   3222.30 o 
  10   2   2    11640.13    11022.37    355.69 o 
  16   2   2     3073.84     3246.51    282.74 o 
  18   2   2      947.99      921.72    116.68 o 
  20   2   2        3.02      -13.97     94.31 o 
 -21   3   2      127.55      124.94    139.58 o 
 -19   3   2      276.66      406.80    106.40 o 
 -17   3   2        7.91      -73.86    100.86 o 
 -13   3   2      398.15      557.68    126.57 o 
 -11   3   2       22.83       18.52     50.28 o 
  -9   3   2     1717.10     1665.64     79.10 o 
  -7   3   2     4020.98     3974.85    144.30 o 
  -3   3   2     3926.33     3813.19     82.21 o 
   1   3   2    56661.40    58919.42   1368.72 o 
   3   3   2    23988.65    23925.86    991.72 o 
   7   3   2     4658.38     4653.89    169.69 o 
   9   3   2     3864.69     3994.44    154.89 o 
  13   3   2      668.31      707.35    139.26 o 
  15   3   2     1451.05     1514.26    195.55 o 
  17   3   2      132.03       84.99     77.90 o 
  19   3   2       98.22      163.95     90.81 o 
 -20   4   2      308.80      278.51    142.19 o 
 -18   4   2      302.32      215.39    108.35 o 
 -16   4   2     1532.09     1408.51    172.12 o 
 -14   4   2      897.94      792.59    132.75 o 
 -12   4   2      589.82      536.53    121.04 o 
  -8   4   2    14715.84    14435.57    452.10 o 
  -6   4   2    19347.62    19350.38    514.01 o 
  -4   4   2    40025.32    41863.58    853.32 o 
  -2   4   2    24795.40    23879.30    477.83 o 
   0   4   2   101091.59   102970.70   2377.13 o 
   4   4   2   107467.11   110008.98   2565.88 o 
   6   4   2    31273.96    34434.05   1374.93 o 
   8   4   2    17018.67    16537.38    515.75 o 
  10   4   2    17369.33    18344.20   1209.25 o 
  16   4   2     2153.93     1875.42    201.40 o 
  18   4   2      381.49      510.83    153.90 o 
 -19   5   2      119.68      144.15     90.01 o 
 -17   5   2       59.27       34.97     75.23 o 
 -15   5   2        1.76       55.64     97.94 o 
 -13   5   2     1262.43     1177.50    154.87 o 
 -11   5   2       20.43       -0.65     84.92 o 
  -9   5   2      492.86      503.12     56.27 o 
  -7   5   2     1260.89     1133.46     76.90 o 
  -5   5   2     5502.68     5664.36    138.11 o 
  -3   5   2     1995.35     1965.28     65.22 o 
  -1   5   2     1339.41     1500.44     60.09 o 
   3   5   2       23.22      544.34     76.46 o 
   5   5   2     6406.00     6366.54    184.99 o 
   7   5   2      178.18      324.81     32.69 o 
   9   5   2      153.47      156.67     46.69 o 
  11   5   2        6.93        3.25     75.81 o 
  13   5   2      568.85      643.90    139.58 o 
  15   5   2      691.31      747.04    156.83 o 
  17   5   2       80.04      116.48    116.16 o 
  19   5   2       12.63       10.74    124.29 o 
 -18   6   2      109.39      147.72    128.52 o 
 -16   6   2       26.35       57.92    103.14 o 
 -14   6   2     1166.52     1113.41    160.73 o 
 -12   6   2      625.95      802.36    136.33 o 
 -10   6   2     5759.47     5629.17    342.61 o 
  -8   6   2     7227.60     7071.29    212.68 o 
  -6   6   2    12130.66    12027.25    275.05 o 
  -4   6   2     7217.54     7311.14    177.62 o 
  -2   6   2    39717.18    39397.29    729.43 o 
   0   6   2    65553.30    63476.06   1847.88 o 
   2   6   2    68256.26    70963.29   2059.39 o 
   4   6   2    20195.22    20663.33    517.16 o 
   6   6   2    14271.83    14238.34    375.57 o 
   8   6   2    17491.96    18422.56    999.84 o 
  10   6   2    15297.64    14855.59    487.26 o 
  12   6   2    11881.95    10821.71    567.44 o 
  14   6   2      597.34      629.59    146.74 o 
  16   6   2       68.74      177.00    121.36 o 
  18   6   2      485.56      531.65    161.71 o 
 -17   7   2        9.30      -55.31     99.56 o 
 -15   7   2        5.46       40.67    107.05 o 
 -13   7   2      155.14      141.21    111.28 o 
 -11   7   2      127.00      271.36    107.37 o 
  -9   7   2      229.28      198.90     58.23 o 
  -7   7   2     1869.61     1930.87     78.82 o 
  -5   7   2     1905.75     1800.40    109.18 o 
  -3   7   2     1496.69     1427.38     94.31 o 
  -1   7   2     1544.43     1357.18     64.10 o 
   1   7   2     1534.13     1568.04     68.58 o 
   3   7   2     3334.38     3393.79    123.84 o 
   5   7   2        3.65       -1.03     38.17 o 
   7   7   2      187.88      191.29     31.90 o 
   9   7   2      537.29      655.00     50.69 o 
  11   7   2     3079.56     3093.97    136.42 o 
  13   7   2      342.45      353.67    128.85 o 
  15   7   2       50.03       26.68    110.30 o 
  17   7   2        2.67      -46.85    115.83 o 
 -16   8   2       20.82       -5.21    103.14 o 
 -14   8   2        5.44        1.95    112.25 o 
 -12   8   2      253.71      355.95    130.80 o 
 -10   8   2       21.42       14.97     89.48 o 
  -8   8   2     1910.44     1969.79     97.75 o 
  -6   8   2     7592.99     7743.99    292.79 o 
  -4   8   2    27680.13    26903.64    836.86 o 
  -2   8   2    15872.74    15500.42    359.64 o 
   0   8   2    18536.55    18335.73    417.79 o 
   2   8   2     8844.35     9157.72    268.12 o 
   4   8   2    12194.44    11810.80    405.69 o 
   6   8   2    20265.67    20122.44    645.92 o 
   8   8   2     9626.46     9807.01    214.95 o 
  10   8   2     6070.81     6396.11    181.12 o 
  12   8   2     1285.98     1203.21    168.21 o 
  14   8   2     1286.60     1381.18    183.18 o 
  16   8   2      943.79      917.21    166.59 o 
 -15   9   2       48.01      127.22    127.22 o 
 -13   9   2      100.35       36.44    109.00 o 
 -11   9   2       32.49       51.25     63.84 o 
  -9   9   2      477.09      617.83     96.88 o 
  -7   9   2      172.50      171.24     50.67 o 
  -5   9   2     1282.07     1342.89     85.35 o 
  -3   9   2     1268.46     1145.24     77.55 o 
  -1   9   2     2687.39     2807.21    106.25 o 
   1   9   2     3580.22     3490.08    121.95 o 
   3   9   2      219.02      397.57     79.14 o 
   5   9   2      310.69      351.83     55.71 o 
   7   9   2      211.59      283.65     85.25 o 
   9   9   2     1805.60     1789.35     78.55 o 
  11   9   2     1170.29     1117.64    175.37 o 
  13   9   2      163.96      249.37     60.01 o 
 -12  10   2        2.21       31.89    105.42 o 
 -10  10   2        2.29       14.11     65.57 o 
  -8  10   2      625.86      764.24     80.23 o 
  -6  10   2     4510.54     4277.65    171.24 o 
  -4  10   2     6547.55     6450.52    221.55 o 
  -2  10   2     7981.59     7941.46    256.68 o 
   0  10   2     3814.30     3810.88    134.48 o 
   2  10   2     4950.98     4667.50    176.20 o 
   4  10   2     7560.95     7823.54    254.41 o 
   6  10   2     6829.59     7040.19    237.18 o 
   8  10   2     4252.04     4371.31    212.24 o 
  10  10   2      842.00     1011.43     80.23 o 
  12  10   2      491.61      771.12    171.79 o 
  -9  11   2        1.08       -6.02     69.88 o 
  -7  11   2      327.07      393.99     69.55 o 
  -5  11   2      452.69      568.85     77.60 o 
  -3  11   2      381.43      492.77     73.97 o 
  -1  11   2      756.40      726.41     76.39 o 
   1  11   2     1035.11     1118.30    103.99 o 
   3  11   2     1970.49     1964.09    138.50 o 
   5  11   2      831.03      996.62     84.60 o 
   7  11   2      847.05      918.13     65.04 o 
   9  11   2       65.03      100.46     53.03 o 
  -4  12   2     2137.51     1914.38    117.22 o 
  -2  12   2     1715.51     1657.47    108.21 o 
   0  12   2      749.68      808.40    116.64 o 
   2  12   2     1871.09     1967.64    144.35 o 
   4  12   2     4428.49     4427.77    226.49 o 
 -21   1   3      835.49     1032.39    209.86 o 
 -19   1   3     1458.58     1574.21    152.92 o 
 -17   1   3     2562.45     2933.84    174.13 o 
  -9   1   3    89622.27   118081.93   2462.71 o 
  -3   1   3    35733.71    36830.52    861.06 o 
  -1   1   3    26327.16    26462.27    533.62 o 
   1   1   3       81.73       81.02     35.79 o 
  11   1   3    17686.67    16271.52    507.81 o 
  13   1   3     4378.79     4401.56    290.23 o 
  15   1   3     2230.96     2319.54    219.95 o 
  17   1   3     3254.62     3903.10    318.86 o 
  19   1   3     3581.87     4181.94    334.15 o 
 -20   2   3       14.57      -32.54    114.20 o 
 -18   2   3        4.10        6.98     76.79 o 
 -16   2   3       63.37       96.63     96.96 o 
 -14   2   3      151.43      153.90     94.68 o 
 -12   2   3     1993.59     1682.15    151.95 o 
 -10   2   3      140.03      195.22     78.74 o 
  -8   2   3      216.63      244.14     18.10 o 
  -6   2   3     6233.87     6184.01    108.13 o 
  -4   2   3      569.16      541.65     20.78 o 
  -2   2   3    24398.63    24061.77    351.38 o 
   0   2   3    15162.52    15096.45    291.48 o 
   2   2   3     7008.28     7020.71    180.15 o 
   4   2   3      144.08      200.70     32.27 o 
   8   2   3      592.29      671.33     55.34 o 
  10   2   3     3087.54     3206.81    135.00 o 
  14   2   3       44.62       63.00     72.11 o 
  16   2   3      715.63      773.40    149.99 o 
  18   2   3       63.33      128.92     96.35 o 
  20   2   3      264.74      275.09    113.49 o 
 -21   3   3      453.34      719.06    182.53 o 
 -19   3   3     1746.76     1999.71    220.27 o 
 -17   3   3     5355.83     4954.04    339.68 o 
  -9   3   3    28609.81    28259.56   1440.89 o 
  -7   3   3    60211.95    61017.37   1762.01 o 
  -5   3   3    36272.06    37718.17   1567.29 o 
  -3   3   3    58459.25    59567.43   1067.70 o 
  -1   3   3    37103.93    37761.36    685.62 o 
   1   3   3    19714.31    20130.39    303.57 o 
   3   3   3      949.26     1159.81     50.10 o 
   9   3   3     2321.44     2393.06    111.95 o 
  17   3   3     3147.18     2777.98    251.51 o 
  19   3   3     1659.33     1605.36    211.49 o 
 -20   4   3      135.32       96.96    124.94 o 
 -18   4   3        6.24       -4.23    107.05 o 
 -16   4   3      678.84      664.40    149.34 o 
 -14   4   3     2500.68     2064.13    192.62 o 
 -12   4   3      428.84      488.38    110.30 o 
 -10   4   3        5.87      -56.29     52.38 o 
  -8   4   3      797.43      755.17     59.26 o 
  -6   4   3     6317.81     6265.95    217.03 o 
  -4   4   3    10038.26     9935.74    195.40 o 
  -2   4   3     2481.69     2380.07     61.87 o 
   0   4   3      376.97      428.82     25.74 o 
   4   4   3       62.04       54.00     26.87 o 
   6   4   3      957.98     1070.70     69.82 o 
  10   4   3     1024.71     1020.00     74.79 o 
  14   4   3       83.77      116.48    100.21 o 
  16   4   3       33.49       77.44    111.93 o 
  18   4   3       40.44        6.55     87.64 o 
 -19   5   3     3347.76     2817.35    263.55 o 
 -17   5   3     3624.29     3105.63    265.50 o 
 -15   5   3     2486.36     2305.55    215.39 o 
 -13   5   3     4392.73     4046.91    285.35 o 
 -11   5   3    28791.33    29563.38   1666.52 o 
  -9   5   3    36333.16    36426.77   1084.73 o 
  -7   5   3    12921.44    12869.86    414.82 o 
  -5   5   3    10613.28    11005.87    214.05 o 
  -3   5   3    17346.81    17706.59    380.35 o 
  -1   5   3    53921.97    56674.71   1031.89 o 
   5   5   3     7043.05     7324.90    221.85 o 
   7   5   3      995.99     1031.29     66.41 o 
  13   5   3     2039.28     1919.67    188.39 o 
  15   5   3     7137.59     7290.59   1253.64 o 
  17   5   3     2576.16     2250.24    228.41 o 
  19   5   3      869.61      921.44    171.14 o 
 -18   6   3      260.90      288.00     87.39 o 
 -16   6   3        2.37       -1.63     85.57 o 
 -14   6   3       11.92       25.62     70.14 o 
 -12   6   3     1581.04     1537.28    115.18 o 
 -10   6   3     5406.89     4971.77    204.94 o 
  -8   6   3     2632.56     2482.18    125.94 o 
  -6   6   3       11.10        4.53     25.55 o 
  -4   6   3      419.04      394.49     55.97 o 
  -2   6   3     4599.49     4672.13    112.37 o 
   0   6   3     1367.17     1342.06     62.36 o 
   2   6   3        1.37      -12.18     28.38 o 
   4   6   3     2371.41     2464.14    119.84 o 
   6   6   3      284.06      279.65     35.77 o 
   8   6   3       43.69       27.28     43.11 o 
  10   6   3       17.38        9.27     32.11 o 
  12   6   3       68.43       56.94     97.61 o 
  14   6   3      273.68      222.88    116.16 o 
  16   6   3      291.18      426.74    108.83 o 
  18   6   3       43.88       19.14     94.88 o 
 -17   7   3      827.02      908.75    160.08 o 
 -15   7   3     1659.39     1588.77    193.27 o 
 -13   7   3     3945.82     3494.12    272.98 o 
 -11   7   3    10323.79     9898.32    537.18 o 
  -9   7   3    22577.12    21575.04    475.05 o 
  -7   7   3    12661.69    12449.75    290.99 o 
  -5   7   3     4918.32     4776.09    197.18 o 
  -3   7   3     3559.02     3674.23    134.11 o 
  -1   7   3     2813.94     2894.51     96.58 o 
   1   7   3    15719.28    16419.85    372.57 o 
   3   7   3     1129.45     1223.86     86.04 o 
   5   7   3       40.76       10.18     23.98 o 
   7   7   3      110.69      115.64     33.95 o 
   9   7   3      187.61      220.94     39.73 o 
  11   7   3      189.26      248.91     79.24 o 
  13   7   3     2013.28     1851.01    198.80 o 
  15   7   3     1651.13     2038.43    475.69 o 
  17   7   3     1939.90     1879.32    219.95 o 
 -16   8   3       94.59       98.59    121.36 o 
 -14   8   3      143.75      130.15    118.11 o 
 -12   8   3      742.28      685.75     91.86 o 
 -10   8   3     7917.38     7701.11    451.61 o 
  -8   8   3     5017.34     4965.99    174.33 o 
  -6   8   3       31.31        7.35     50.16 o 
  -4   8   3     1144.88     1046.81     93.29 o 
  -2   8   3       33.71       -7.13     39.55 o 
   0   8   3     8322.84     8126.93    212.33 o 
   2   8   3      570.06      586.15     62.10 o 
   4   8   3     1029.98      909.95     84.11 o 
   6   8   3      898.68      875.19     72.99 o 
   8   8   3       28.23       38.17     35.29 o 
  10   8   3      362.64      437.65     59.18 o 
  12   8   3      128.67      135.03    107.70 o 
  14   8   3      532.97      693.03    158.13 o 
 -15   9   3     1082.64     1134.88    185.46 o 
 -13   9   3     2668.27     2526.47    239.47 o 
 -11   9   3     5419.70     5123.28    242.63 o 
  -9   9   3     5711.99     5569.97    247.61 o 
  -7   9   3     5582.57     5477.59    192.50 o 
  -5   9   3     4758.74     4668.58    171.88 o 
  -3   9   3      900.84      819.54     68.84 o 
  -1   9   3     1362.03     1497.36     76.46 o 
   1   9   3      988.83      934.32     63.38 o 
   3   9   3     3104.27     3144.67    131.09 o 
   5   9   3      624.89      699.89     46.44 o 
   7   9   3      132.10      131.85     38.92 o 
   9   9   3      348.01      426.18     53.13 o 
  11   9   3      279.69      277.43     60.24 o 
  13   9   3      145.67       24.40    109.97 o 
 -12  10   3      430.36      677.67    110.53 o 
 -10  10   3     2060.53     2180.92    148.56 o 
  -8  10   3     1213.52     1351.84    115.54 o 
  -6  10   3      158.30      226.48     60.87 o 
  -4  10   3        3.37      -42.72     44.67 o 
  -2  10   3      350.29      368.79     67.27 o 
   0  10   3      434.52      585.75     75.77 o 
   2  10   3      845.80      812.90     72.63 o 
   4  10   3       86.18       67.63     51.78 o 
   6  10   3      114.07       89.55     42.01 o 
   8  10   3        4.57      -54.45     56.26 o 
  10  10   3       26.02       -3.37     47.36 o 
  12  10   3       90.48      122.84     70.59 o 
  -9  11   3      148.07      213.25     82.38 o 
  -7  11   3     2122.70     2170.91    120.79 o 
  -5  11   3     5415.00     5367.11    204.08 o 
  -3  11   3     3607.72     3719.89    160.52 o 
  -1  11   3       50.54        2.16     50.38 o 
   1  11   3       42.45       48.78     66.54 o 
   3  11   3      123.41      185.86     75.19 o 
   5  11   3     1090.72     1102.94     78.10 o 
   7  11   3      109.35      179.21     51.88 o 
   9  11   3      440.08      525.63     79.87 o 
  -4  12   3     1172.33     1265.11     97.88 o 
  -2  12   3      398.09      602.31     83.06 o 
   0  12   3       93.70       76.10     72.89 o 
   2  12   3       49.13       19.17     68.88 o 
   4  12   3        5.10        6.26     52.58 o 
 -18   0   4       27.68       91.75    109.00 o 
  -8   0   4    29023.92    30113.04   1442.03 o 
  -4   0   4    10242.35     9745.00    351.72 o 
   0   0   4   158776.02   148126.70   4136.34 o 
   4   0   4     7896.59     8711.19    435.99 o 
   8   0   4    39246.58    36475.32   1020.15 o 
  10   0   4    88474.41    88571.10   2559.83 o 
  18   0   4      383.14      553.45    177.32 o 
  20   0   4      871.45     1100.07    204.98 o 
 -21   1   4      234.45      220.57    102.56 o 
 -19   1   4      238.05      273.08     89.48 o 
 -17   1   4       78.08      145.17     72.21 o 
 -13   1   4      126.26      105.40     60.68 o 
 -11   1   4      111.50       59.54     71.91 o 
  -7   1   4     3088.55     3281.44    119.22 o 
  -5   1   4     1739.60     1801.95     60.34 o 
  -3   1   4     1446.44     1459.28     60.36 o 
  -1   1   4      143.52      172.00     14.98 o 
   1   1   4       45.42       82.32     39.69 o 
   3   1   4       26.51      177.98     46.20 o 
   5   1   4     1797.54     1745.80     82.81 o 
   7   1   4     1292.39     1448.64    123.31 o 
   9   1   4     3707.96     3668.29    117.98 o 
  11   1   4      141.95      146.00     46.82 o 
  13   1   4      377.42      294.78    108.67 o 
  15   1   4      526.28      548.01     99.50 o 
  17   1   4       10.37      -25.05    107.37 o 
  19   1   4        0.92      -20.41     89.87 o 
 -20   2   4      351.61      479.59    157.48 o 
 -18   2   4     2145.02     2169.55    218.65 o 
 -16   2   4      465.35      732.73    144.46 o 
  -2   2   4    64202.66    64552.83   1139.22 o 
   0   2   4    81554.20    83247.66   2495.67 o 
   2   2   4    63455.66    65823.38   2659.88 o 
   4   2   4    84016.72    94912.48   3519.17 o 
   6   2   4    47186.90    57980.40   2534.61 o 
   8   2   4    81865.57    82136.87   2365.54 o 
  10   2   4    23100.96    24513.46   2110.17 o 
  12   2   4    24804.91    27593.41   2430.49 o 
  18   2   4      960.98     1250.73    134.94 o 
  20   2   4       47.77       70.00    108.35 o 
 -21   3   4        0.03        5.65     83.27 o 
 -19   3   4      482.54      643.92    115.71 o 
 -17   3   4      197.79      291.53    123.31 o 
 -15   3   4        3.03      -65.72     85.90 o 
 -13   3   4     3912.93     3600.84    221.57 o 
  -9   3   4     1218.22     1170.45     44.26 o 
  -7   3   4      494.51      486.99     28.69 o 
  -5   3   4     5944.11     5963.54    116.35 o 
  -3   3   4     7613.61     7490.54    120.50 o 
  -1   3   4    21881.74    22097.37    330.92 o 
   1   3   4     8590.22     8328.79    175.95 o 
   3   3   4     1311.84     1258.71     55.74 o 
   5   3   4     3553.35     3745.36    167.56 o 
   7   3   4     2917.08     3071.42    132.88 o 
   9   3   4     2905.74     2916.71    130.94 o 
  15   3   4        4.39      -61.49     89.80 o 
  17   3   4       44.81       89.15    116.81 o 
  19   3   4       14.86       33.51    126.24 o 
 -20   4   4     1482.74     1404.61    188.06 o 
 -18   4   4      495.63      458.12    147.72 o 
 -16   4   4     1260.68     1224.03    164.31 o 
 -14   4   4      205.75      167.56    106.40 o 
  -6   4   4     4395.34     4214.73    124.66 o 
  -4   4   4    34865.85    36799.36    670.36 o 
  -2   4   4    68280.73    70630.77   1191.65 o 
   0   4   4    68945.35    72220.52   1352.56 o 
   2   4   4    33834.91    36782.32    833.52 o 
   4   4   4    36392.59    36636.95    861.62 o 
   6   4   4    38693.25    41263.78   1175.29 o 
   8   4   4    24112.42    23372.40   1233.14 o 
  10   4   4    30072.23    29465.83   1549.24 o 
  16   4   4     3042.69     2907.80    251.51 o 
  18   4   4     1184.44     1094.53    175.05 o 
 -19   5   4       28.17       93.71    112.90 o 
 -17   5   4       53.14       89.80    108.02 o 
 -15   5   4      629.12      734.91    104.85 o 
 -13   5   4       49.06       13.16     63.77 o 
 -11   5   4       18.34       57.59     76.46 o 
  -9   5   4      467.60      508.92     50.27 o 
  -7   5   4     1828.51     1822.62     57.93 o 
  -5   5   4      253.21      300.09     28.02 o 
  -3   5   4     1275.52     1292.16     54.96 o 
  -1   5   4      206.24      297.25     32.30 o 
   1   5   4    10248.11    10126.25    219.21 o 
   3   5   4       54.76       53.90     31.78 o 
   5   5   4     1255.62     1188.05     49.01 o 
   7   5   4     1771.22     1807.86     99.93 o 
   9   5   4     2522.98     2305.93    120.12 o 
  11   5   4     1950.44     1805.14    174.07 o 
  13   5   4      458.19      335.78    122.01 o 
  15   5   4       19.28       20.74     79.93 o 
  17   5   4       25.83        1.95    101.19 o 
 -18   6   4     1448.61     1330.10    189.36 o 
 -16   6   4      197.88      343.26    133.40 o 
 -14   6   4       33.44       23.10     95.01 o 
 -12   6   4      141.20       84.92     93.05 o 
 -10   6   4      147.35      208.89     94.68 o 
  -8   6   4      113.10      209.76    102.00 o 
  -6   6   4    16617.19    16555.40    366.99 o 
  -4   6   4    25893.38    27012.89    822.60 o 
  -2   6   4    32586.82    33361.96   1232.82 o 
   0   6   4     9037.60     8745.62    304.49 o 
   2   6   4     9694.78     9914.52    199.28 o 
   4   6   4    36846.29    35448.51   1058.32 o 
   6   6   4    33487.39    34517.63    850.26 o 
   8   6   4    21840.12    21905.15    685.41 o 
  10   6   4     2258.91     2255.62    123.52 o 
  12   6   4     4334.08     4030.00    283.07 o 
  14   6   4     7030.96     6259.74    391.09 o 
  16   6   4     3981.09     3700.07    292.83 o 
 -17   7   4      292.25      257.69    132.75 o 
 -15   7   4        0.61       51.73    105.42 o 
 -13   7   4       28.18      -27.66     98.59 o 
 -11   7   4      214.02      236.22    105.42 o 
  -9   7   4      181.97      185.58     57.87 o 
  -7   7   4       73.77       33.77     35.53 o 
  -5   7   4      296.01      294.62     42.11 o 
  -3   7   4     2370.53     2465.70    128.61 o 
  -1   7   4     1340.16     1472.11     95.86 o 
   1   7   4      309.33      427.56     44.25 o 
   3   7   4     1086.38      978.22     48.98 o 
   5   7   4     4895.59     4630.72    192.03 o 
   7   7   4     6367.69     6067.02    146.58 o 
   9   7   4      244.79      276.24     62.53 o 
  11   7   4        2.90      -69.63     86.22 o 
  13   7   4      230.86      351.12    158.78 o 
  15   7   4     1208.40     1132.30    217.67 o 
 -16   8   4     1305.30     1211.99    189.69 o 
 -14   8   4      988.97     1032.71    174.40 o 
 -12   8   4        2.79       64.10    105.42 o 
 -10   8   4      917.86      777.30    131.77 o 
  -8   8   4     6803.97     6579.13    213.45 o 
  -6   8   4     3931.94     3935.59    184.55 o 
  -4   8   4     4348.22     4553.71    220.76 o 
  -2   8   4     4670.05     4500.72    161.11 o 
   0   8   4    10810.47    10591.38    262.49 o 
   2   8   4    17020.16    16275.35    433.48 o 
   4   8   4     9568.41     9763.79    247.45 o 
   6   8   4     7804.00     8019.42    187.47 o 
   8   8   4     4786.73     4916.68    131.68 o 
  10   8   4     8474.63     9161.30    272.65 o 
  12   8   4     4590.56     4759.79    330.57 o 
  14   8   4     1597.03     1791.15    208.23 o 
 -13   9   4       16.29      101.19    113.55 o 
 -11   9   4       35.42       24.17     64.86 o 
  -9   9   4       28.53       42.37     63.64 o 
  -7   9   4      445.39      491.09     69.52 o 
  -5   9   4     1454.89     1436.69     89.49 o 
  -3   9   4     1445.97     1541.70     92.40 o 
  -1   9   4      225.92      330.34     58.35 o 
   1   9   4       13.33      -15.76     34.64 o 
   3   9   4      542.44      669.59     52.12 o 
   5   9   4     3962.52     3921.88    115.28 o 
   7   9   4     1647.38     1705.70     75.98 o 
   9   9   4      532.61      631.35     57.64 o 
  11   9   4        2.17      -28.96     99.89 o 
  13   9   4      184.05      242.72    144.46 o 
 -12  10   4       13.34      -56.29    110.62 o 
 -10  10   4      705.89      723.87     99.33 o 
  -8  10   4     1484.03     1549.91    123.47 o 
  -6  10   4     1547.59     1469.24     97.65 o 
  -4  10   4      799.98      765.18     74.37 o 
  -2  10   4     2520.89     2578.49    127.27 o 
   0  10   4     6289.51     6168.71    218.86 o 
   2  10   4     7156.21     7365.34    181.91 o 
   4  10   4     3611.77     3568.69    126.45 o 
   6  10   4     1139.89     1163.72     76.56 o 
   8  10   4     2224.70     2220.10     91.00 o 
  10  10   4     4192.98     4343.05    150.31 o 
  -9  11   4        0.14      -54.78     69.44 o 
  -7  11   4       85.68      157.66     60.14 o 
  -5  11   4      258.29      268.01     62.64 o 
  -3  11   4      523.43      719.14     85.13 o 
  -1  11   4     1508.55     1621.03    105.15 o 
   1  11   4      522.91      580.54     61.14 o 
   3  11   4      602.79      672.37     72.84 o 
   5  11   4       80.72       50.22     49.32 o 
   7  11   4      160.09      117.04     50.17 o 
  -4  12   4      153.19      216.94     69.56 o 
  -2  12   4     1323.31     1457.89    106.11 o 
   0  12   4     4265.38     4476.38    159.21 o 
   2  12   4     2804.24     2680.77    121.27 o 
 -21   1   5       70.03      170.51     98.85 o 
 -19   1   5     1301.76     1574.14    136.39 o 
 -17   1   5     5427.55     5483.41    351.72 o 
  -5   1   5    29587.79    32403.53   1041.03 o 
  -3   1   5    33052.50    33821.92    561.54 o 
  -1   1   5    33191.35    33598.58    608.51 o 
   1   1   5   102216.91   103213.24   4145.83 o 
   3   1   5    44548.88    39572.10   1050.10 o 
  15   1   5     5798.54     5521.15    359.21 o 
  19   1   5      230.25      307.80    152.60 o 
 -20   2   5       45.77       87.88     86.60 o 
 -18   2   5      123.67       81.99    110.62 o 
 -16   2   5      155.39       94.03    100.86 o 
 -14   2   5      208.81      198.80     99.56 o 
 -12   2   5        2.55      -21.47     55.31 o 
 -10   2   5     2019.20     1981.02     77.35 o 
  -8   2   5     3554.17     3608.13    127.73 o 
  -4   2   5    11115.83    10713.82    267.33 o 
  -2   2   5     4071.39     4081.32     89.25 o 
   0   2   5     7079.01     7077.36    142.91 o 
   2   2   5     7972.72     8098.38    375.47 o 
   6   2   5     1959.28     2029.76     93.88 o 
   8   2   5       53.30      118.83     37.76 o 
  10   2   5     1609.06     1831.13    102.15 o 
  12   2   5     1987.30     2643.61    260.62 o 
  14   2   5      766.70      877.51    142.51 o 
  16   2   5      724.18      748.02    137.63 o 
  18   2   5        3.71      -66.28     84.08 o 
 -21   3   5      678.33      753.07    129.45 o 
 -19   3   5     1353.60     1290.44    123.61 o 
 -17   3   5     4116.96     3724.15    283.72 o 
 -15   3   5     5732.90     5498.38    345.87 o 
 -11   3   5    21328.27    18531.60    744.77 o 
  -9   3   5    30367.36    30588.88   1513.93 o 
  -7   3   5    66594.48    66548.09   1549.66 o 
  -5   3   5    65032.19    64111.54   1084.38 o 
  -3   3   5    44787.94    44743.82    653.53 o 
  -1   3   5    13936.80    14264.21    439.77 o 
   1   3   5    27649.79    27334.92    506.95 o 
   3   3   5    13641.78    14266.07    359.73 o 
   5   3   5    14474.04    15567.48    507.35 o 
   7   3   5     5017.86     5123.12    191.47 o 
  13   3   5     1141.55      897.69    145.44 o 
  17   3   5     1228.66     1302.12    175.05 o 
  19   3   5     1698.85     1774.88    223.20 o 
 -20   4   5      448.75      551.01    113.08 o 
 -18   4   5      290.58      278.19    130.15 o 
 -16   4   5        0.44      -12.23     64.39 o 
 -14   4   5       49.16       68.98     90.13 o 
 -12   4   5       14.12      -38.39     74.51 o 
 -10   4   5     3592.95     3295.57    137.45 o 
  -8   4   5     1743.00     1754.61     51.29 o 
  -6   4   5      101.25      130.99     21.35 o 
  -4   4   5      583.47      557.47     28.42 o 
  -2   4   5     1275.28     1503.91     53.22 o 
   0   4   5      185.59      152.39     29.19 o 
   2   4   5     5821.64     5897.14    156.68 o 
   4   4   5      140.69      180.81     32.66 o 
   6   4   5      418.00      454.35     54.11 o 
   8   4   5       45.02      118.55     39.20 o 
  10   4   5     1833.12     1817.18    105.57 o 
  12   4   5      402.65      647.54     91.40 o 
  14   4   5      185.06      284.35     91.25 o 
  16   4   5      400.61      366.69    135.68 o 
  18   4   5      123.90      163.33    124.94 o 
 -19   5   5      232.81      315.28    142.19 o 
 -17   5   5     1999.57     1752.10    200.10 o 
 -15   5   5    10512.45     9463.62    527.75 o 
 -13   5   5     8052.28     7498.73    429.81 o 
 -11   5   5    11672.20    11066.06    563.86 o 
  -9   5   5    12460.47    12362.36    233.20 o 
  -7   5   5    43496.15    44828.09    768.68 o 
  -5   5   5    74729.01    75410.44   1099.11 o 
  -3   5   5    25488.18    24732.98    404.49 o 
  -1   5   5    21423.21    20540.53    316.51 o 
   1   5   5       42.31      149.37     64.26 o 
   3   5   5    19872.17    20868.08    379.29 o 
   5   5   5    17669.89    19028.72    419.75 o 
   7   5   5     5002.64     4870.95    190.86 o 
   9   5   5      188.30      238.35     46.59 o 
  11   5   5     3805.55     3501.27    249.88 o 
  13   5   5      604.07      752.25    147.72 o 
  15   5   5      153.08       79.39    111.93 o 
  17   5   5      536.53      695.63    163.98 o 
 -18   6   5       69.04       84.27    120.71 o 
 -16   6   5     1016.92     1109.18    164.96 o 
 -14   6   5      913.88      913.31    146.74 o 
 -12   6   5      151.99      204.77     48.72 o 
 -10   6   5        4.17      -13.74     32.71 o 
  -8   6   5     1739.12     1801.05     56.92 o 
  -6   6   5     1455.28     1495.12     66.38 o 
  -4   6   5     1886.96     1873.93     52.20 o 
  -2   6   5        4.28       -2.75     17.72 o 
   0   6   5        2.88      -25.48     16.99 o 
   2   6   5      516.42      526.20     39.74 o 
   4   6   5     1028.12     1075.86     51.93 o 
   6   6   5      848.71      852.20     50.21 o 
   8   6   5      130.85       99.85     53.69 o 
  10   6   5       52.00       42.76     49.84 o 
  12   6   5       29.10      125.50     97.61 o 
  14   6   5        4.18       -5.86     97.28 o 
  16   6   5       50.67      -62.47    109.32 o 
 -17   7   5     1127.11     1043.45    174.72 o 
 -15   7   5     3565.34     3424.16    285.02 o 
 -13   7   5    12769.77    11188.72    869.87 o 
 -11   7   5     6672.85     6419.17    393.69 o 
  -9   7   5     6862.37     6687.70    139.43 o 
  -7   7   5    13293.39    13430.03    313.80 o 
  -5   7   5    17956.90    17842.11    576.27 o 
  -3   7   5    32658.69    33785.51   1026.53 o 
  -1   7   5     9248.32     9240.43    179.15 o 
   1   7   5    10890.12    10878.27    205.04 o 
   3   7   5     3387.58     3566.20    110.97 o 
   5   7   5     4475.55     4788.22    122.53 o 
   7   7   5      741.76      747.55     49.85 o 
   9   7   5        0.24      -20.11     46.59 o 
  11   7   5      482.52      568.09    144.14 o 
  13   7   5     2155.72     1839.30    203.68 o 
  15   7   5      478.71      644.55    161.38 o 
 -16   8   5      656.57      816.35    183.83 o 
 -14   8   5     2932.07     2877.55    265.82 o 
 -12   8   5     1382.80     1284.22    165.94 o 
 -10   8   5      207.32      155.85    108.02 o 
  -8   8   5       29.39      -50.80     39.39 o 
  -6   8   5     3530.07     3751.60    181.25 o 
  -4   8   5     4202.73     4276.21    194.74 o 
  -2   8   5      375.87      607.85     85.56 o 
   0   8   5        6.93       -0.16     30.28 o 
   2   8   5      185.68      187.07     36.43 o 
   4   8   5     1589.90     1602.97     68.90 o 
   6   8   5     1200.49     1188.69     61.79 o 
   8   8   5        7.56      -19.88     34.89 o 
  10   8   5       45.61        7.81     86.55 o 
  12   8   5      547.29      613.32    140.23 o 
  14   8   5      141.56      190.34    122.34 o 
 -13   9   5     2767.95     2719.09    260.29 o 
 -11   9   5     5864.98     5642.84    380.68 o 
  -9   9   5     4433.82     4156.18    204.78 o 
  -7   9   5     3646.37     3677.53    150.48 o 
  -5   9   5     6330.20     6532.64    220.68 o 
  -3   9   5     8024.17     7858.25    250.37 o 
  -1   9   5    12586.89    12455.46    241.44 o 
   1   9   5     2558.47     2619.93    101.47 o 
   3   9   5     1598.89     1808.81     83.67 o 
   5   9   5     1523.45     1691.53     83.51 o 
   7   9   5      669.36      705.92     53.39 o 
   9   9   5        0.46      -28.45     36.96 o 
  11   9   5      912.31      916.87    113.98 o 
  13   9   5      309.01      450.96    143.16 o 
 -12  10   5      742.69      988.46    195.55 o 
 -10  10   5      246.64      365.90     82.61 o 
  -8  10   5       99.70       99.39     45.59 o 
  -6  10   5     1403.74     1418.37     97.47 o 
  -4  10   5     1159.62     1187.38     87.23 o 
  -2  10   5     1776.45     1785.64     78.15 o 
   0  10   5       35.07       53.04     35.14 o 
   2  10   5        4.89      -59.07     39.38 o 
   4  10   5      925.68      969.45     72.44 o 
   6  10   5      484.68      574.61     67.54 o 
   8  10   5      142.36      148.80     52.20 o 
  10  10   5      638.46      540.43    167.56 o 
  -9  11   5     5215.17     5198.98    253.41 o 
  -7  11   5     3073.63     3169.21    111.15 o 
  -5  11   5      703.11      798.75     63.16 o 
  -3  11   5     1168.15     1094.22     69.33 o 
  -1  11   5     2359.34     2570.32    101.72 o 
   1  11   5     5599.21     5881.21    181.51 o 
   3  11   5      796.24      876.38     70.14 o 
   5  11   5       53.13      -21.52     46.29 o 
   7  11   5       24.19       36.97     44.16 o 
  -4  12   5      287.37      419.61     61.55 o 
  -2  12   5       66.92       49.28     51.76 o 
   0  12   5      353.63      392.57     70.32 o 
   2  12   5      493.49      569.68     74.67 o 
  -4   0   6    59602.13    59204.00   1391.47 o 
  -2   0   6    24947.48    24642.41    585.14 o 
   0   0   6     4672.20     5015.61    171.03 o 
   4   0   6    60006.04    61961.91   2441.55 o 
  10   0   6    23623.24    23790.92   1383.95 o 
  18   0   6     2582.09     2628.97    271.36 o 
 -21   1   6       79.38       73.07     88.81 o 
 -19   1   6      618.59      725.36    118.20 o 
 -17   1   6       99.21       72.71     71.34 o 
 -15   1   6       71.29       63.66     64.41 o 
  -9   1   6        1.33       17.43     20.41 o 
  -7   1   6       31.01       45.27     21.38 o 
  -5   1   6     3236.30     3426.72     72.03 o 
  -1   1   6     5848.47     5744.31    120.00 o 
   1   1   6     6101.96     6360.60    306.17 o 
   7   1   6      198.58      144.14     57.92 o 
   9   1   6       12.93       56.57     56.01 o 
  11   1   6      368.85      386.16     47.90 o 
  13   1   6       23.53      -27.66     81.67 o 
  15   1   6       21.08       83.29    104.12 o 
  17   1   6       80.03       28.96    115.83 o 
  19   1   6        1.39      -48.54    104.28 o 
 -20   2   6     2308.49     2431.74    168.62 o 
 -18   2   6     4021.21     4146.59    325.20 o 
 -14   2   6     1596.93     1880.95    179.60 o 
 -12   2   6     2805.53     2747.07    202.38 o 
  -6   2   6    17927.38    19139.77    328.45 o 
  -2   2   6    30724.41    31422.20    563.28 o 
   0   2   6    42531.71    48088.61   1398.83 o 
   2   2   6    44607.89    53221.91   2174.10 o 
   6   2   6    24124.01    27210.44   1279.99 o 
   8   2   6    53254.71    47186.52   1383.61 o 
  10   2   6    22729.92    21324.48    660.22 o 
  14   2   6     3973.28     3951.58    288.93 o 
  18   2   6     1942.36     2257.07    254.11 o 
 -19   3   6      340.26      395.71     95.46 o 
 -17   3   6      656.81      710.72    105.56 o 
 -15   3   6      342.35      348.87     76.16 o 
 -13   3   6        2.05       45.72     54.05 o 
 -11   3   6      290.94      406.71    105.74 o 
  -9   3   6     4481.65     4653.83    141.64 o 
  -7   3   6     1411.15     1552.10     67.54 o 
  -3   3   6     2571.07     2408.46     63.68 o 
  -1   3   6       35.38       44.58     28.53 o 
   3   3   6       37.71       69.63     55.96 o 
   7   3   6      272.05      230.21     40.80 o 
   9   3   6      431.46      439.92     62.54 o 
  11   3   6      273.76      389.89     63.98 o 
  13   3   6      190.56      198.15    103.79 o 
  15   3   6      556.15      501.72    145.76 o 
  17   3   6      265.07      328.25    108.35 o 
  19   3   6        0.09      -39.94     89.53 o 
 -20   4   6      672.95      850.18    162.68 o 
 -18   4   6      483.53      708.32    163.66 o 
 -16   4   6     2352.45     2360.86    219.62 o 
 -14   4   6     4823.75     4363.82    298.69 o 
 -12   4   6     4934.64     4508.77    190.91 o 
 -10   4   6     1402.97     1478.39     93.34 o 
  -8   4   6     3290.24     3587.60    117.74 o 
  -6   4   6     1698.44     2115.50     79.30 o 
  -4   4   6    14859.23    15349.78    239.97 o 
   0   4   6    17629.88    16178.30    521.81 o 
   2   4   6    18753.77    17321.56    757.45 o 
   4   4   6    34459.45    35237.58    851.53 o 
   6   4   6    34716.05    35811.91   1064.80 o 
   8   4   6    14932.76    15881.88   1037.47 o 
  10   4   6    24733.94    23964.20    741.67 o 
  12   4   6    12013.86    12794.06   1808.88 o 
  14   4   6    10282.00     9116.78    505.29 o 
  16   4   6     2596.23     2906.84    555.89 o 
  18   4   6      904.74     1120.62    173.75 o 
 -19   5   6      373.37      141.53    120.71 o 
 -17   5   6        8.16       93.71    111.28 o 
 -15   5   6      312.03      344.89    127.54 o 
 -13   5   6       23.63       39.04     87.20 o 
 -11   5   6      727.56      702.93     52.71 o 
  -9   5   6      236.14      271.82     26.32 o 
  -7   5   6      223.87      168.28     37.90 o 
  -5   5   6     2580.39     2425.85     57.51 o 
  -3   5   6     2340.25     2333.52     74.32 o 
  -1   5   6      905.78      899.22     45.55 o 
   1   5   6      199.55      359.07     92.20 o 
   3   5   6     2718.86     2645.22    117.93 o 
   5   5   6     1158.58     1058.22     65.36 o 
   7   5   6     1598.75     1468.89     79.52 o 
   9   5   6       10.01        8.99     38.12 o 
  11   5   6       38.45        4.23     81.99 o 
  13   5   6      486.85      523.84    136.33 o 
  15   5   6      312.12      213.44    115.51 o 
  17   5   6       35.13      -19.69     88.84 o 
 -18   6   6      484.46      579.48    154.87 o 
 -16   6   6     1394.50     1469.68    186.11 o 
 -14   6   6     2969.66     2421.71    219.30 o 
 -12   6   6     2846.14     2837.85    236.22 o 
 -10   6   6      582.36      617.40     59.62 o 
  -8   6   6     1438.48     1391.67     62.33 o 
  -6   6   6      291.46      273.26     29.22 o 
  -4   6   6      431.57      568.49     49.58 o 
  -2   6   6     1273.16     1311.03     57.95 o 
   0   6   6    19621.43    19987.01    314.93 o 
   2   6   6    31020.24    30799.25    529.21 o 
   4   6   6     8254.01     8228.73    175.78 o 
   6   6   6     4282.29     4317.26    151.39 o 
   8   6   6    19715.90    19524.74    622.27 o 
  10   6   6    20988.30    21282.97   1350.21 o 
  12   6   6    12584.67    11714.19    605.83 o 
  14   6   6     1884.71     2030.29    209.21 o 
  16   6   6      553.48      724.29    152.92 o 
 -17   7   6      126.73      162.68    122.34 o 
 -15   7   6       37.00       13.99    108.67 o 
 -13   7   6      889.76      921.52    112.58 o 
 -11   7   6       35.80      -14.42     42.38 o 
  -9   7   6      310.40      320.18     37.66 o 
  -7   7   6      863.62      753.72     43.67 o 
  -5   7   6      409.85      382.91     36.56 o 
  -3   7   6      319.63      391.33     69.08 o 
  -1   7   6     1314.16     1238.04     50.10 o 
   1   7   6     6705.59     6704.00    140.17 o 
   3   7   6     2641.36     2760.00     84.91 o 
   5   7   6      157.53      173.76     56.07 o 
   7   7   6       61.26        6.98     40.90 o 
   9   7   6     1936.23     1875.09    119.89 o 
  11   7   6     2728.18     2678.54    318.21 o 
  13   7   6       39.86      -74.51    102.82 o 
  15   7   6      158.69      280.47    139.58 o 
 -16   8   6      460.33      643.58    176.02 o 
 -14   8   6       47.39       76.79    112.58 o 
 -12   8   6        4.71       15.29     98.59 o 
 -10   8   6      173.46      225.66     69.23 o 
  -8   8   6      157.39      193.24     36.65 o 
  -6   8   6       62.98       88.11     35.41 o 
  -4   8   6     1477.12     1352.56     67.54 o 
  -2   8   6     2727.11     2538.14     94.82 o 
   0   8   6     1350.73     1323.31     62.49 o 
   2   8   6     4499.44     4304.78    148.57 o 
   4   8   6     7754.91     7749.91    197.09 o 
   6   8   6    14170.63    13965.45    357.95 o 
   8   8   6    10069.43    10395.67    311.36 o 
  10   8   6     4404.98     4369.44    204.06 o 
  12   8   6     3205.73     3146.62    260.62 o 
  14   8   6     1588.97     1562.74    197.50 o 
 -13   9   6       54.15       34.16    119.08 o 
 -11   9   6       13.81       32.85     58.31 o 
  -9   9   6      643.65      780.46    104.74 o 
  -7   9   6       25.03      -10.81     33.82 o 
  -5   9   6      368.28      310.32     46.78 o 
  -3   9   6      298.43      255.28     45.22 o 
  -1   9   6      265.65      243.60     45.82 o 
   1   9   6     3464.99     3505.45    121.37 o 
   3   9   6     1025.48      949.13     65.45 o 
   5   9   6       60.98       88.39     43.46 o 
   7   9   6      105.55      146.09     90.13 o 
   9   9   6     1579.48     1528.68    144.30 o 
 -12  10   6        4.30       17.39     86.71 o 
 -10  10   6      189.48      357.53     88.62 o 
  -8  10   6      450.32      488.94     66.10 o 
  -6  10   6      108.36      182.97     45.61 o 
  -4  10   6     1451.90     1454.26     73.94 o 
  -2  10   6     1510.80     1419.45     72.78 o 
   0  10   6      285.74      246.76     45.30 o 
   2  10   6      401.37      381.86     57.02 o 
   4  10   6     4111.85     3952.82    137.42 o 
   6  10   6     7587.69     7538.44    209.06 o 
   8  10   6     3956.82     3806.47    272.33 o 
  10  10   6     1517.34     1568.27    204.98 o 
  -9  11   6        2.60       57.54     69.64 o 
  -7  11   6        2.82      -13.82     41.68 o 
  -5  11   6      211.35      238.66     51.09 o 
  -3  11   6       80.59       85.37     44.39 o 
  -1  11   6        2.81       -2.68     42.30 o 
   1  11   6        6.00      -15.17     49.31 o 
   3  11   6      289.30      430.17     65.96 o 
   5  11   6      643.67      709.32     75.65 o 
   7  11   6      738.81      851.54     78.07 o 
  -2  12   6      489.69      481.67     64.04 o 
   0  12   6       44.15      -29.19     54.17 o 
 -21   1   7      284.99      555.08    169.52 o 
 -19   1   7      715.88      680.31    112.85 o 
 -17   1   7     2115.65     1937.89    188.71 o 
 -11   1   7    18243.57    18420.50    575.21 o 
  -9   1   7    12511.87    12526.55    219.67 o 
  -7   1   7    38727.94    40969.19    965.12 o 
  -5   1   7    95529.73    95057.46   1553.97 o 
  -3   1   7   152704.72   143973.80   2585.54 o 
  -1   1   7   101569.95    99174.30   1766.92 o 
   1   1   7    48112.17    51491.61   2106.43 o 
   7   1   7    12424.18    10850.38    382.52 o 
  17   1   7      177.37      197.50    139.91 o 
  19   1   7      998.36     1203.38    153.22 o 
 -20   2   7      110.07      180.34     88.41 o 
 -18   2   7      160.97      276.48     84.43 o 
 -16   2   7       25.90       69.21     63.98 o 
 -12   2   7      979.55      870.94     80.30 o 
 -10   2   7      261.94      336.01     56.79 o 
  -8   2   7     5809.96     5839.95    115.13 o 
  -6   2   7     3342.97     3270.48     72.79 o 
  -4   2   7    11295.37    11345.05    288.10 o 
  -2   2   7     2135.84     2138.69     59.27 o 
   2   2   7     4647.58     5476.25    285.67 o 
   4   2   7     5254.96     5301.59    196.57 o 
   8   2   7      562.12      503.04     58.39 o 
  10   2   7     3616.64     3311.80    149.80 o 
  12   2   7      498.44      509.85    122.66 o 
  14   2   7       47.92       58.22     74.39 o 
  16   2   7      246.74      278.19    128.19 o 
  18   2   7        0.29       20.60     93.92 o 
 -19   3   7      348.60      421.35    142.19 o 
 -17   3   7     1895.36     1765.77    190.67 o 
 -15   3   7     1938.22     1746.67    119.87 o 
 -13   3   7    11303.37    10848.17    259.37 o 
 -11   3   7    23683.96    22858.35    431.66 o 
  -9   3   7    32534.77    32172.71    562.38 o 
  -7   3   7    33834.68    34309.97    577.28 o 
  -5   3   7    43907.99    43863.04   1096.97 o 
  -3   3   7    50324.68    48862.08    884.61 o 
  -1   3   7    61993.91    61290.18   1778.09 o 
   3   3   7    36506.33    38564.10   1433.18 o 
   5   3   7    21139.85    20906.47    666.91 o 
   7   3   7     9853.63     9956.03    347.87 o 
   9   3   7     1485.32     1467.44     96.25 o 
  11   3   7      600.13      643.94     73.31 o 
  13   3   7       34.01       21.15     84.60 o 
  15   3   7     1572.99     1597.88    192.94 o 
  17   3   7      721.94      880.77    192.94 o 
 -20   4   7       24.83      -63.77    105.42 o 
 -18   4   7      128.23       77.54     76.88 o 
 -16   4   7       22.38        9.69     48.91 o 
 -14   4   7      309.65      317.33     74.11 o 
 -12   4   7     1005.77     1023.33     61.29 o 
 -10   4   7       21.09       48.36     26.21 o 
  -8   4   7      295.58      263.89     35.96 o 
  -6   4   7     1498.02     1416.45     64.55 o 
  -4   4   7     5767.73     5218.28    118.62 o 
  -2   4   7    11731.80    10588.99    347.18 o 
   0   4   7       54.37       80.29     19.50 o 
   4   4   7     2602.35     2663.78    190.01 o 
   6   4   7     5044.22     4667.94    184.62 o 
   8   4   7        0.51        1.21     38.66 o 
  10   4   7       84.28      132.54     54.90 o 
  14   4   7       27.22       74.18    100.86 o 
  16   4   7        5.50      110.24    153.09 o 
  18   4   7       38.36       22.53     91.34 o 
 -19   5   7     1277.27     1043.78    171.14 o 
 -17   5   7      340.55      327.97    127.54 o 
 -15   5   7     2516.27     2372.25    220.92 o 
 -13   5   7     3321.59     3071.14    242.40 o 
 -11   5   7    19916.64    19106.53    896.06 o 
  -9   5   7    35694.89    35162.70    847.29 o 
  -7   5   7    20890.88    20437.21    508.25 o 
  -5   5   7    14325.30    13799.83    222.05 o 
  -3   5   7    12007.56    11455.90    204.65 o 
  -1   5   7    52710.88    51916.80    952.61 o 
   1   5   7    47971.88    49903.81   1175.11 o 
   3   5   7    24771.04    24820.58    751.93 o 
   5   5   7     4590.65     4681.36    154.48 o 
   7   5   7     1131.48     1195.39     87.16 o 
   9   5   7     5350.90     5676.56    274.45 o 
  11   5   7     1269.55     1388.81    104.68 o 
  13   5   7       16.89       33.84     95.66 o 
  15   5   7     1460.11     1307.32    175.05 o 
  17   5   7     1414.77     1137.16    185.13 o 
 -18   6   7       48.11      123.38     78.41 o 
 -16   6   7       41.71        7.81    102.17 o 
 -14   6   7        5.17        8.78     94.03 o 
 -12   6   7      409.43      548.24    138.28 o 
 -10   6   7      917.86      907.49     71.17 o 
  -8   6   7     1660.34     1714.89     56.43 o 
  -6   6   7      339.26      414.22     34.11 o 
  -4   6   7     1132.65     1071.04     45.49 o 
  -2   6   7     2897.57     2796.80     90.17 o 
   0   6   7     4725.71     4621.62     94.18 o 
   2   6   7     1909.76     1874.14     98.29 o 
   4   6   7     1043.68     1032.37     67.67 o 
   6   6   7       89.49      146.10     44.32 o 
   8   6   7      267.81      290.65     63.74 o 
  10   6   7        8.28       36.83     56.05 o 
  12   6   7        4.36      -62.15     88.17 o 
  14   6   7       70.80      144.14    121.36 o 
  16   6   7       99.77        6.51    117.46 o 
 -17   7   7     1968.61     1739.74    214.42 o 
 -15   7   7      830.45      831.31    176.35 o 
 -13   7   7     3579.86     3289.35    253.79 o 
 -11   7   7     4093.59     3624.26    271.03 o 
  -9   7   7    13281.50    12563.55    412.38 o 
  -7   7   7    15415.74    14820.18    266.71 o 
  -5   7   7     9118.91     8846.85    207.57 o 
  -3   7   7    19132.62    17947.62    379.79 o 
  -1   7   7     8244.74     7754.38    190.64 o 
   1   7   7    18273.23    17407.86    414.99 o 
   3   7   7    15182.61    15434.04    382.13 o 
   5   7   7     4066.12     4363.03    186.56 o 
   7   7   7     1430.06     1511.81     88.44 o 
   9   7   7        4.55       14.44     53.20 o 
  11   7   7      794.92      788.69    152.27 o 
  13   7   7      105.21      176.67    113.88 o 
  15   7   7       19.28      -66.70    118.43 o 
 -16   8   7       21.55       58.89    127.22 o 
 -14   8   7      107.69       24.40    111.60 o 
 -12   8   7      218.64      279.10     61.63 o 
 -10   8   7     1283.38     1332.38    171.79 o 
  -8   8   7     1546.50     1680.37     68.69 o 
  -6   8   7      250.58      333.15     46.36 o 
  -4   8   7      533.69      631.90     53.09 o 
  -2   8   7     1395.87     1415.58     70.51 o 
   0   8   7     1951.62     1976.38     86.45 o 
   2   8   7     4284.29     4222.84    146.62 o 
   4   8   7      394.70      410.57     53.44 o 
   6   8   7       28.45       65.61     62.07 o 
   8   8   7      629.27      651.48    107.21 o 
  10   8   7       27.20        1.49     65.50 o 
  12   8   7      300.05      418.09    100.05 o 
  14   8   7       37.19       86.22    111.28 o 
 -13   9   7      704.02      885.65    186.44 o 
 -11   9   7     1830.24     1775.53    205.96 o 
  -9   9   7     4248.70     4338.77    219.95 o 
  -7   9   7     6982.93     7109.99    190.86 o 
  -5   9   7     7114.15     6925.75    170.18 o 
  -3   9   7     3319.63     3400.92    107.90 o 
  -1   9   7     7775.18     7590.98    182.63 o 
   1   9   7     8134.51     7887.48    206.56 o 
   3   9   7     4327.44     4434.80    139.66 o 
   5   9   7     1631.81     1803.28     87.98 o 
   7   9   7      461.46      654.13     89.84 o 
   9   9   7      685.95      882.24     98.62 o 
 -12  10   7        1.01      -78.41    108.67 o 
 -10  10   7     1008.81     1203.00    116.79 o 
  -8  10   7     1109.42     1033.37    167.56 o 
  -6  10   7      432.37      553.67     57.35 o 
  -4  10   7       18.36       -3.48     37.10 o 
  -2  10   7      252.05      260.93     47.73 o 
   0  10   7     2276.73     2307.67    100.75 o 
   2  10   7     1252.91     1228.42     76.62 o 
   4  10   7      369.28      383.58     59.79 o 
   6  10   7      164.99       67.86     70.53 o 
   8  10   7      118.82      160.88     81.82 o 
  10  10   7       27.24      -79.71    121.04 o 
  -7  11   7     1396.69     1366.92     74.33 o 
  -5  11   7     4313.70     4299.96    134.76 o 
  -3  11   7     5668.78     5636.96    160.89 o 
  -1  11   7     1067.49     1055.53     70.47 o 
   1  11   7      330.16      489.86     67.32 o 
   3  11   7     1281.70     1296.45     85.46 o 
   5  11   7     2981.95     3106.49    127.28 o 
 -20   0   8      816.77      834.24    106.98 o 
 -18   0   8      783.53      838.12     98.08 o 
 -16   0   8     3911.63     4028.11    188.43 o 
 -14   0   8     9121.62     9153.08    331.27 o 
  -6   0   8    21219.60    21114.85    510.53 o 
   0   0   8    22498.86    23261.34    686.72 o 
  12   0   8    17565.08    17695.33    784.30 o 
  16   0   8     2785.01     3165.82    297.06 o 
 -21   1   8        4.31       54.25     56.39 o 
 -19   1   8       46.24       58.93     50.84 o 
 -17   1   8        0.15      -32.54     43.15 o 
 -15   1   8       54.85       -6.31     37.79 o 
 -13   1   8      169.07      139.99     42.44 o 
 -11   1   8      139.91      157.55     39.19 o 
  -9   1   8      387.21      390.88     26.78 o 
  -7   1   8      377.36      435.74     26.78 o 
  -5   1   8     2377.59     2277.55     81.48 o 
  -3   1   8      688.23      735.32     28.60 o 
  -1   1   8      862.62      855.95     37.05 o 
   1   1   8        3.22       77.76     56.94 o 
   9   1   8       49.11      102.07     44.56 o 
  11   1   8      173.17      193.74     44.45 o 
  13   1   8      162.71       65.81     72.44 o 
  15   1   8       12.78       27.60     73.36 o 
  17   1   8       98.73      -30.29     83.53 o 
 -20   2   8     1228.21     1273.38    100.16 o 
 -18   2   8     2372.05     2434.00    119.45 o 
 -16   2   8     4800.06     4775.88    151.99 o 
 -14   2   8     4398.10     4225.06    136.94 o 
 -12   2   8     5403.83     4971.88    254.76 o 
 -10   2   8     2488.70     2339.07    118.86 o 
  -8   2   8     7529.74     8042.35    154.17 o 
  -2   2   8     4124.52     3902.44    147.36 o 
   0   2   8     1717.63     2045.42     88.00 o 
   2   2   8    23878.32    24268.15   1039.22 o 
   8   2   8    16348.53    15112.99    483.71 o 
  16   2   8     3406.40     3923.28    353.35 o 
  18   2   8     1303.09     1601.78    219.62 o 
 -19   3   8       97.37      218.33     82.00 o 
 -17   3   8       12.92      -39.59     59.52 o 
 -15   3   8      682.69      719.99     93.38 o 
 -13   3   8        8.40      -36.77     71.26 o 
 -11   3   8       14.74      -32.40     31.58 o 
  -9   3   8     2504.57     2419.07     65.46 o 
  -7   3   8        3.75       77.63     57.10 o 
  -5   3   8      970.38      932.75     53.48 o 
  -3   3   8      730.76      688.79     37.18 o 
  -1   3   8     3401.76     3752.79    152.65 o 
   3   3   8      234.24      326.02     85.57 o 
   5   3   8       32.69       45.71     37.39 o 
   9   3   8      193.71      192.76     54.54 o 
  11   3   8     2883.09     2653.43    141.13 o 
  13   3   8      706.23      709.30    147.39 o 
  15   3   8       15.11       37.09    114.53 o 
  17   3   8       27.48      -51.80     89.35 o 
 -20   4   8     1710.94     1831.82    215.72 o 
 -18   4   8     3428.33     3239.35    273.63 o 
 -16   4   8     4807.17     4527.53    213.02 o 
 -14   4   8     4141.73     3775.05    179.05 o 
 -12   4   8     1707.75     1757.22    112.45 o 
 -10   4   8     2946.86     3074.75     97.33 o 
  -8   4   8      883.26      792.94     57.76 o 
  -6   4   8     5850.99     5871.73    175.16 o 
  -4   4   8      261.13      276.22     47.21 o 
   0   4   8    13129.63    13697.50    443.26 o 
   2   4   8     2176.63     2235.24    108.35 o 
   4   4   8    11764.00    11771.18    316.64 o 
   6   4   8    22840.95    22515.64    694.55 o 
   8   4   8    19442.22    18996.19    602.15 o 
  10   4   8    19722.81    19166.89    615.23 o 
  14   4   8     4905.18     5456.57   1176.04 o 
  16   4   8     1521.28     1584.21    197.17 o 
 -19   5   8        8.39       19.85    118.76 o 
 -17   5   8       77.49       86.87    106.72 o 
 -15   5   8      216.54      268.74     79.40 o 
 -13   5   8      467.89      620.80    139.91 o 
 -11   5   8       24.48       -9.23     40.37 o 
  -9   5   8      410.07      385.37     47.35 o 
  -7   5   8        0.34      -16.51     23.43 o 
  -5   5   8      800.14      792.94     44.47 o 
  -3   5   8      168.32      185.22     35.49 o 
  -1   5   8        4.44       -4.22     41.45 o 
   1   5   8       27.35       89.65     32.75 o 
   3   5   8      183.21      200.27     43.76 o 
   5   5   8       64.41       49.16     37.88 o 
   7   5   8      488.73      606.99     64.12 o 
  11   5   8      432.84      392.83     65.71 o 
  13   5   8      732.08      707.67    151.62 o 
  15   5   8       51.27       61.17    110.30 o 
  17   5   8        9.17       10.77     96.67 o 
 -18   6   8     3069.11     2716.16    254.76 o 
 -16   6   8     1929.72     1848.41    211.16 o 
 -14   6   8      675.36      831.64    167.89 o 
 -12   6   8      880.10      995.30    150.64 o 
 -10   6   8     5087.98     5050.67    321.14 o 
  -8   6   8    10437.24    10490.97    367.95 o 
  -6   6   8       24.80       45.89     33.00 o 
  -4   6   8     2675.48     2464.98    131.26 o 
  -2   6   8     2596.17     2400.32     87.73 o 
   0   6   8      167.68      303.04     57.52 o 
   2   6   8     2447.23     2224.53    178.63 o 
   4   6   8    17248.91    16008.86    510.69 o 
   6   6   8    25447.62    25168.34    639.66 o 
   8   6   8    10344.80    10053.62    355.55 o 
  10   6   8     3026.86     2789.93    147.65 o 
  12   6   8     2869.50     3033.72    245.65 o 
  14   6   8     4193.12     4149.41    307.80 o 
  16   6   8     2593.12     2814.51    415.98 o 
 -17   7   8      419.20      527.26    106.40 o 
 -15   7   8        2.64       24.08     95.01 o 
 -13   7   8      102.66       76.94     66.73 o 
 -11   7   8       50.95      -16.92     87.20 o 
  -9   7   8     2283.14     2175.40    202.70 o 
  -7   7   8      611.08      644.95     45.33 o 
  -5   7   8      928.38      898.00     47.07 o 
  -3   7   8     1025.35      947.12     58.97 o 
  -1   7   8      111.56      134.41     34.19 o 
   1   7   8     1830.81     1807.74    173.75 o 
   3   7   8      549.70      572.34     81.65 o 
   7   7   8     2178.39     1974.40    126.52 o 
   9   7   8      101.24      264.78     65.01 o 
  11   7   8       12.36      -28.05     75.90 o 
  13   7   8      584.57      772.10    154.55 o 
  15   7   8      742.07      903.54    172.44 o 
 -14   8   8     1875.61     1705.25    207.58 o 
 -12   8   8     2154.82     2182.56    219.62 o 
 -10   8   8     1226.77     1162.54    164.64 o 
  -8   8   8      624.61      699.96     49.86 o 
  -6   8   8      334.82      427.47     47.10 o 
  -4   8   8      725.85      815.07     52.57 o 
  -2   8   8      180.42      226.92     45.11 o 
   0   8   8     4434.06     4154.57    131.17 o 
   2   8   8     6175.04     5665.62    349.44 o 
   4   8   8     6484.52     6070.05    352.37 o 
   6   8   8     3635.29     3686.41    183.73 o 
   8   8   8     4546.18     4886.38    225.35 o 
  10   8   8     2599.48     2774.82    179.44 o 
  12   8   8     2005.13     2389.82    259.64 o 
 -13   9   8       25.91       89.80    119.08 o 
 -11   9   8      153.50      302.70     80.74 o 
  -9   9   8     1278.25     1268.18    116.55 o 
  -7   9   8      563.40      648.40     58.26 o 
  -5   9   8      274.25      209.58     45.08 o 
  -3   9   8      429.07      444.14     52.05 o 
  -1   9   8        0.78      -27.89     35.85 o 
   1   9   8       52.97       16.33     38.07 o 
   3   9   8      117.13      159.74     73.77 o 
   5   9   8     3523.20     3295.97    247.60 o 
   7   9   8     1147.76     1269.58    154.22 o 
   9   9   8      101.01      117.17     72.55 o 
 -10  10   8      165.33      168.65     76.21 o 
  -8  10   8        1.68        3.42     67.69 o 
  -6  10   8      322.42      372.67     51.99 o 
  -4  10   8      792.43      854.55     63.17 o 
  -2  10   8        3.02        5.09     41.29 o 
   0  10   8     2130.16     1969.58     95.24 o 
   2  10   8     3960.13     3692.96    132.35 o 
   4  10   8     1523.24     1466.99    124.88 o 
   6  10   8     1034.50      983.68    107.25 o 
   8  10   8     1182.68     1187.60    117.25 o 
  -7  11   8       63.85       75.01     47.01 o 
  -5  11   8      135.59      147.63     55.82 o 
  -3  11   8       13.31      -63.19     42.13 o 
  -1  11   8      151.32      131.56     50.02 o 
   1  11   8      321.81      302.08     60.15 o 
   3  11   8      236.10      336.44     61.69 o 
   5  11   8      269.28      332.97     94.43 o 
 -21   1   9        6.57        5.17     64.00 o 
 -19   1   9      717.38      815.15     95.00 o 
 -17   1   9      931.26      863.39     68.27 o 
 -15   1   9      972.81      866.64     62.27 o 
 -13   1   9     2443.65     2596.50     97.83 o 
 -11   1   9    11390.57    10957.92    268.87 o 
  -9   1   9    41403.13    38823.02   1175.83 o 
  -7   1   9    59251.50    56795.53   1332.17 o 
  -5   1   9    28481.22    28292.47    486.61 o 
  -3   1   9    59860.03    62763.45   1036.31 o 
  -1   1   9   100152.52   104115.94   2700.40 o 
   1   1   9    90265.84    94934.94   3849.09 o 
   3   1   9    33743.78    30632.49   1239.97 o 
   9   1   9    14520.51    13274.31    410.81 o 
  13   1   9      773.27      796.50    141.21 o 
 -20   2   9       35.25       21.96     62.60 o 
 -18   2   9      659.34      718.54     89.53 o 
 -16   2   9        1.82      -49.32     72.07 o 
 -14   2   9      187.23      258.66     49.74 o 
 -12   2   9      439.10      441.25     51.08 o 
 -10   2   9     2711.97     2818.75     82.97 o 
  -8   2   9     4523.62     4664.57    100.77 o 
  -4   2   9      963.89     1142.02     57.22 o 
  -2   2   9     1087.26     1155.56     46.25 o 
   0   2   9     8116.54     8067.36    340.32 o 
   2   2   9     3555.65     3649.97    223.20 o 
   6   2   9     3945.40     3589.77    193.27 o 
  12   2   9      523.55      572.97    127.54 o 
  14   2   9       30.62      156.83    113.55 o 
  16   2   9      184.02      268.06    104.56 o 
  18   2   9        9.73       77.93     98.70 o 
 -19   3   9        4.70       21.45     59.74 o 
 -17   3   9     1084.49      945.87    100.85 o 
 -15   3   9     2768.27     2588.44    121.49 o 
 -13   3   9     5349.01     5491.03    356.76 o 
 -11   3   9     8922.30     8427.14    301.37 o 
  -9   3   9    14393.95    14057.25    363.27 o 
  -5   3   9    45948.97    45500.38   1333.04 o 
  -3   3   9    55949.95    57392.89   1040.76 o 
  -1   3   9    48327.68    47522.71    968.58 o 
   1   3   9    46150.73    45098.00   1065.30 o 
   3   3   9    37541.73    38119.09   1588.00 o 
   5   3   9    22751.14    23816.26    627.33 o 
   7   3   9    20264.84    19539.57    612.76 o 
   9   3   9     2606.65     2405.55    129.08 o 
  11   3   9      556.10      573.57     79.65 o 
  13   3   9      148.44      146.42    110.30 o 
  15   3   9       93.26      -29.93    106.07 o 
  17   3   9      219.90      183.51    146.42 o 
 -18   4   9      128.09      280.79    127.54 o 
 -16   4   9      127.02      109.81     65.92 o 
 -14   4   9       25.62      -40.86     57.27 o 
 -12   4   9       31.84       21.61     43.44 o 
 -10   4   9      897.79      868.10     81.12 o 
  -8   4   9     7117.42     6858.85    201.23 o 
  -6   4   9      268.46      437.33     41.33 o 
  -4   4   9       59.58       20.01     22.56 o 
  -2   4   9      379.36      397.42     41.03 o 
   0   4   9     1493.36     1331.93     89.85 o 
   2   4   9     2353.96     2126.58    114.20 o 
   4   4   9      144.54      151.07     39.60 o 
   6   4   9      328.19      394.75     64.30 o 
   8   4   9      155.19      227.59     57.67 o 
  10   4   9      284.42      474.95     67.64 o 
  12   4   9       86.27       94.72     68.91 o 
  14   4   9       18.88       57.84     77.94 o 
  16   4   9       57.42       13.34    106.40 o 
 -19   5   9       12.53      -24.08    104.77 o 
 -17   5   9      158.69      107.70    110.95 o 
 -15   5   9     4147.56     3748.55    285.35 o 
 -13   5   9     5486.10     5426.80    350.42 o 
 -11   5   9     3523.04     3526.33    258.02 o 
  -9   5   9     3821.52     3779.38    171.60 o 
  -7   5   9     8421.34     8492.92    240.04 o 
  -5   5   9    46305.58    46881.86    861.07 o 
  -3   5   9    40514.01    38408.30   1149.91 o 
  -1   5   9    33890.79    32458.80    984.41 o 
   3   5   9    15732.88    15588.98    401.46 o 
   5   5   9    36794.09    36963.28   1670.83 o 
   7   5   9    12136.16    12507.85    516.60 o 
   9   5   9     5279.15     5100.32    215.33 o 
  11   5   9      353.68      395.14     76.82 o 
  13   5   9       97.85       71.91    110.62 o 
  15   5   9      435.57      432.41    142.19 o 
 -18   6   9        0.02      -11.87     73.37 o 
 -16   6   9       38.85       34.95     70.04 o 
 -14   6   9      712.40      866.58    113.70 o 
 -12   6   9      167.23      369.29    120.06 o 
 -10   6   9      157.78      317.23    111.28 o 
  -8   6   9      588.95      621.85     53.12 o 
  -6   6   9     2486.85     2546.25     94.57 o 
  -4   6   9     1322.09     1225.58     93.62 o 
  -2   6   9     1683.71     1738.62    110.18 o 
   0   6   9      538.96      598.90     49.69 o 
   2   6   9      709.90      584.11     70.11 o 
   4   6   9      201.64      270.38     88.50 o 
   6   6   9      108.40      121.88     57.38 o 
   8   6   9      764.81      806.90     70.59 o 
  10   6   9       31.80       68.72     51.13 o 
  12   6   9       25.66       13.99     95.98 o 
  14   6   9       91.38       84.60    112.58 o 
 -17   7   9      201.11      299.34    150.64 o 
 -15   7   9      260.43      467.55    146.74 o 
 -13   7   9     1746.79     1759.26    197.17 o 
 -11   7   9     3935.21     3844.86    286.00 o 
  -9   7   9     2668.20     2311.73    207.26 o 
  -7   7   9     7080.85     7209.95    196.67 o 
  -5   7   9     9126.27     8540.77    319.54 o 
  -3   7   9    27866.61    26236.31    859.94 o 
  -1   7   9    26961.82    26145.81    708.43 o 
   7   7   9    10543.51    10849.35    405.24 o 
   9   7   9     1781.38     2026.80    184.81 o 
 -14   8   9       26.00       48.48    112.58 o 
 -12   8   9      483.49      709.95    165.61 o 
 -10   8   9      185.81      287.71     72.69 o 
  -8   8   9       32.62       31.92     45.64 o 
  -6   8   9      494.61      597.47     74.41 o 
  -4   8   9     2795.27     2846.33    159.76 o 
  -2   8   9     4573.33     4430.82    209.57 o 
   0   8   9     1212.61     1000.99     93.12 o 
   2   8   9       24.22      -35.65     48.25 o 
   4   8   9       33.74       32.50     56.62 o 
   6   8   9     1905.17     1802.86    171.47 o 
   8   8   9     1251.01     1146.92    124.29 o 
  10   8   9       64.40      192.94     88.83 o 
  12   8   9       97.16       12.04    149.67 o 
 -13   9   9      704.38      889.88    181.23 o 
 -11   9   9     1170.60     1223.51    117.01 o 
  -9   9   9     1314.36     1262.14    116.37 o 
  -7   9   9     2683.20     2544.54    160.40 o 
  -5   9   9     9272.66     8931.45    206.68 o 
  -3   9   9     7611.96     7017.40    174.88 o 
  -1   9   9     7772.55     7383.37    249.58 o 
   1   9   9     7755.15     7773.33    314.15 o 
   3   9   9     5407.66     5711.50    253.42 o 
   5   9   9     4282.43     4307.86    291.85 o 
   7   9   9      885.47      945.29    102.71 o 
   9   9   9     1361.64     1523.96    128.06 o 
  11   9   9      731.72     1046.05    190.67 o 
 -10  10   9       22.26      112.52     72.61 o 
  -8  10   9       18.35      -79.74     66.21 o 
  -6  10   9      659.31      809.33     61.92 o 
  -4  10   9     2273.24     2279.32     92.66 o 
  -2  10   9      945.12      913.65     65.56 o 
   0  10   9     1073.34     1042.82    107.42 o 
   2  10   9      151.42      104.89     89.15 o 
   4  10   9      778.15      817.33     99.40 o 
   6  10   9      401.16      464.39     96.39 o 
   8  10   9      212.82      259.06     83.77 o 
  -7  11   9     2287.34     2228.08     96.34 o 
  -5  11   9      388.12      509.39     64.34 o 
  -3  11   9     1467.23     1361.96     79.37 o 
  -1  11   9     3651.37     3600.03    205.79 o 
   1  11   9     5404.10     5575.72    269.06 o 
   3  11   9     3222.81     3133.94    191.07 o 
 -20   0  10     2307.34     2383.96    232.31 o 
 -18   0  10     3732.52     3994.89    288.28 o 
 -16   0  10     6172.97     5864.85    254.11 o 
 -14   0  10     2096.22     1958.47    121.01 o 
  -8   0  10    41368.55    40419.90    959.42 o 
  -6   0  10    29670.53    29547.35    818.25 o 
  -2   0  10        3.12      122.61     41.92 o 
   0   0  10    12069.79    13826.76    437.94 o 
  10   0  10    10463.03    10142.37    366.15 o 
  16   0  10     6625.43     7002.87    437.62 o 
 -19   1  10      100.63       58.04     60.81 o 
 -17   1  10       38.15        4.11     52.44 o 
 -15   1  10      127.22      176.42     54.14 o 
 -13   1  10        1.23       -4.76     41.13 o 
 -11   1  10        0.27      -36.67     44.57 o 
  -9   1  10     1969.45     1882.78     78.85 o 
  -5   1  10      353.84      403.26     42.69 o 
  -1   1  10      127.32      198.26     44.73 o 
   1   1  10     2014.76     2296.77    179.28 o 
  11   1  10      394.84      418.88     71.72 o 
  13   1  10       95.39       97.97    108.02 o 
  15   1  10      231.54      255.21     94.67 o 
  17   1  10      124.22       58.76     94.11 o 
 -20   2  10     1061.73     1073.12     97.24 o 
 -18   2  10     3658.22     3550.04    155.10 o 
 -16   2  10     2976.80     2932.81    162.36 o 
 -14   2  10    10363.79    10060.75    362.32 o 
 -12   2  10     6727.15     7068.78    268.60 o 
 -10   2  10    12130.04    11444.49    265.62 o 
  -8   2  10    22486.66    22115.98    547.17 o 
  -6   2  10    12994.54    13024.97    330.42 o 
  -4   2  10    15111.91    15013.24    392.02 o 
  -2   2  10      997.21     1358.20    141.86 o 
   2   2  10     4391.15     4574.33    268.43 o 
   6   2  10    13582.05    11452.32    382.42 o 
   8   2  10    15844.73    14934.11    995.69 o 
  10   2  10     8379.12     8369.72   1166.45 o 
  12   2  10     6214.80     5938.83    244.10 o 
  14   2  10     2545.96     2502.72    238.49 o 
 -19   3  10      207.62      302.97     72.46 o 
 -17   3  10       46.00       -5.60     55.59 o 
 -15   3  10       38.99       41.34     49.57 o 
 -13   3  10       33.26       49.20     56.14 o 
 -11   3  10      110.51      138.36     56.96 o 
  -9   3  10     1841.93     1790.32     82.93 o 
  -5   3  10      101.11      217.76     42.69 o 
  -3   3  10     1185.63     1190.98     51.12 o 
  -1   3  10      435.13      530.30     58.93 o 
   1   3  10     1749.55     1629.11    139.91 o 
   3   3  10        0.79       36.44     75.16 o 
   5   3  10     1174.27     1107.98     69.12 o 
   7   3  10     8249.69     7352.89    269.30 o 
   9   3  10       16.21        9.16     54.82 o 
  11   3  10        4.39      -29.15     42.84 o 
  13   3  10      262.63      326.02    121.04 o 
  15   3  10      167.58      192.29    135.68 o 
  17   3  10      479.19      579.50    134.30 o 
 -18   4  10     1313.31     1493.76    187.09 o 
 -16   4  10     3062.12     3304.43    264.85 o 
 -14   4  10     3222.53     3362.71    171.82 o 
 -12   4  10     9018.12     8620.61    252.69 o 
 -10   4  10    10775.90    10516.41    253.37 o 
  -8   4  10     5162.85     5374.97    169.14 o 
  -6   4  10     7480.30     7231.47    162.37 o 
  -4   4  10     2987.51     2918.07     84.94 o 
  -2   4  10     7029.83     7041.88    183.87 o 
   4   4  10     7055.15     7225.21    221.10 o 
   6   4  10    12743.53    12295.51    409.87 o 
   8   4  10     7156.29     7169.92    271.89 o 
  10   4  10     6789.50     7205.95    333.30 o 
  12   4  10     1515.50     1673.04    177.98 o 
  14   4  10     1197.10      903.22    153.25 o 
  16   4  10     2111.08     2269.11    234.91 o 
 -17   5  10      211.48      309.75     87.95 o 
 -15   5  10       11.20       -2.93     97.28 o 
 -13   5  10      148.82      218.16     71.66 o 
 -11   5  10      590.37      604.45     61.11 o 
  -9   5  10     1397.22     1438.45    153.57 o 
  -7   5  10      968.95      998.24     68.97 o 
  -5   5  10      153.29      213.87     35.67 o 
  -3   5  10      279.85      325.42     44.69 o 
  -1   5  10       93.99       73.70     51.71 o 
   1   5  10      320.15      372.55     90.13 o 
   3   5  10       39.82      144.37     61.22 o 
   5   5  10     2366.36     2123.35    200.75 o 
   7   5  10      459.06      479.60     63.06 o 
   9   5  10     2368.92     2138.34    127.82 o 
  11   5  10       63.33       17.72     51.14 o 
  13   5  10        1.11       46.76     83.29 o 
  15   5  10       75.23       66.56     90.32 o 
 -16   6  10     1688.90     2045.91    222.23 o 
 -14   6  10     6775.81     6455.49    314.47 o 
 -12   6  10     5248.94     5228.00    346.52 o 
 -10   6  10     1956.03     1913.81    186.76 o 
  -8   6  10      652.68      687.12     84.27 o 
  -6   6  10     6107.44     6121.24    171.58 o 
  -4   6  10    10257.56     9648.95    346.30 o 
  -2   6  10      104.81      148.21     58.41 o 
   2   6  10     5502.14     5212.79    228.55 o 
   4   6  10      878.90      937.38    122.01 o 
   6   6  10      367.87      437.44     84.51 o 
   8   6  10     3648.27     3614.18    247.93 o 
  10   6  10     5184.70     5597.49    255.58 o 
 -15   7  10      654.61      804.26    115.59 o 
 -13   7  10     1428.78     1410.23    119.73 o 
 -11   7  10      163.31      208.56    115.18 o 
  -9   7  10       65.24      111.60     89.80 o 
  -7   7  10      158.15      176.22     45.66 o 
  -5   7  10     2957.01     2879.92    155.55 o 
  -3   7  10     1330.94     1207.52     71.27 o 
  -1   7  10     1417.81     1208.58     69.49 o 
   1   7  10     1199.70     1146.59    128.19 o 
   3   7  10      316.40      352.37     95.66 o 
   5   7  10      713.30      781.38     92.00 o 
   7   7  10      435.13      397.94     85.22 o 
   9   7  10      888.39      761.02    124.13 o 
  11   7  10     1106.66     1207.76    191.32 o 
 -14   8  10      659.84      663.20    107.15 o 
 -12   8  10     1922.38     2053.07    219.95 o 
 -10   8  10     3077.54     3039.21    138.56 o 
  -8   8  10     3630.45     3596.48    150.31 o 
  -6   8  10     1176.22     1239.60    109.42 o 
  -4   8  10       43.66      126.66     64.86 o 
  -2   8  10       17.62       40.92     62.78 o 
   0   8  10       40.68       27.66     84.92 o 
   2   8  10       59.94      -21.68     51.58 o 
   4   8  10     1211.91     1109.71    102.81 o 
   6   8  10      494.16      539.19    105.42 o 
   8   8  10      932.00      807.20    154.55 o 
  10   8  10     1439.88     1444.63    164.31 o 
 -13   9  10      441.39      683.92    172.77 o 
 -11   9  10      367.81      615.09    101.67 o 
  -9   9  10        1.91      -14.70     64.42 o 
  -7   9  10       67.34       99.29     69.19 o 
  -5   9  10      898.79      844.77     82.02 o 
  -3   9  10      452.31      587.23     74.99 o 
  -1   9  10       64.43       76.97     52.16 o 
   1   9  10     1606.17     1458.64    119.38 o 
   3   9  10      170.26      256.09     78.10 o 
   5   9  10       25.50       -2.60     68.98 o 
   7   9  10      201.35      286.97    110.62 o 
   9   9  10      316.38      267.75     87.16 o 
 -10  10  10     1801.55     1807.92    144.63 o 
  -8  10  10     2098.48     2359.96    161.92 o 
  -6  10  10      485.02      723.82     89.34 o 
  -4  10  10        5.88        4.62     56.47 o 
  -2  10  10       26.51      -21.19     51.13 o 
   0  10  10       72.16      115.63     69.73 o 
   2  10  10        1.82      -23.81     61.64 o 
   4  10  10      228.75      204.37     81.20 o 
   6  10  10     1212.57     1204.51    121.06 o 
  -5  11  10       78.39      193.25     70.27 o 
  -3  11  10        8.70      -51.48     52.94 o 
  -1  11  10       25.87      135.47     83.95 o 
   1  11  10        0.06      -28.57     89.96 o 
 -19   1  11      250.22      318.71     69.46 o 
 -17   1  11      112.05      175.81     60.01 o 
 -15   1  11      738.60      785.75     76.13 o 
 -13   1  11     2380.95     2207.12    129.01 o 
 -11   1  11     2529.18     2419.66    126.75 o 
  -9   1  11     3180.38     3351.27    120.93 o 
  -7   1  11    16566.26    17356.26    301.51 o 
  -5   1  11    58744.13    58118.52    964.99 o 
  -3   1  11    47957.88    47767.70    920.10 o 
  -1   1  11    29727.78    27476.03    577.24 o 
   1   1  11    19314.92    19821.68    888.25 o 
   5   1  11    53659.25    58097.86   2176.05 o 
   9   1  11    10692.98    10563.55   1048.70 o 
  11   1  11     3695.16     3822.79    246.23 o 
  13   1  11     1732.71     1885.18    220.92 o 
  15   1  11      773.39      772.75    168.54 o 
  17   1  11      297.31      338.27    115.50 o 
 -20   2  11       24.92      -10.87     61.43 o 
 -18   2  11      301.83      388.16     78.09 o 
 -16   2  11        0.91      -37.34     49.25 o 
 -14   2  11      625.44      716.48     93.12 o 
 -12   2  11      233.71      285.50     54.77 o 
 -10   2  11      373.91      486.14     70.40 o 
  -6   2  11       20.57       35.80     24.52 o 
  -4   2  11     6541.13     6556.93    191.11 o 
  -2   2  11      169.93      117.93     41.70 o 
   2   2  11        1.98      -15.57     26.81 o 
   8   2  11      258.67      179.94     56.57 o 
  10   2  11        7.68        2.82     77.52 o 
  12   2  11        1.96        9.72     54.88 o 
  14   2  11       39.14      110.30    105.09 o 
  16   2  11        4.50       64.01     90.33 o 
 -19   3  11        0.39       46.49     81.55 o 
 -17   3  11       57.92       44.70     69.91 o 
 -15   3  11       88.55        7.92     95.33 o 
 -13   3  11      247.08      336.55     71.52 o 
 -11   3  11     3822.11     3711.98    171.91 o 
  -9   3  11     6794.63     7044.83    208.44 o 
  -7   3  11    16258.72    15776.29    314.79 o 
  -5   3  11    18656.49    18707.53    365.77 o 
  -3   3  11    35550.29    34456.60    642.92 o 
   3   3  11    39531.98    40426.53   1713.71 o 
   5   3  11    16786.95    15607.71    499.93 o 
   7   3  11    12389.10    12072.32    460.96 o 
   9   3  11     3909.52     3733.19    174.39 o 
  11   3  11     4978.71     5021.57    221.34 o 
  15   3  11     1818.63     1671.74    205.96 o 
 -18   4  11      127.46      180.67     85.28 o 
 -16   4  11       14.58        0.98     91.75 o 
 -14   4  11      246.00      346.57     78.60 o 
 -12   4  11      161.69      179.98     66.50 o 
 -10   4  11       77.56       77.43     35.33 o 
  -8   4  11      425.74      537.23     44.89 o 
  -6   4  11        1.11       41.51     35.98 o 
  -4   4  11     1741.65     1702.17     64.20 o 
  -2   4  11     1233.99     1161.44     88.30 o 
   0   4  11     1123.59     1048.33    121.69 o 
   2   4  11       89.85       27.66     57.59 o 
   4   4  11     1484.42     1415.02    164.64 o 
   8   4  11      849.17      784.54     72.07 o 
  10   4  11        7.77      -24.08     50.56 o 
  12   4  11        2.85      -53.03     88.50 o 
  14   4  11      202.02      251.93    107.72 o 
  16   4  11      280.79      383.61    114.83 o 
 -17   5  11       73.67       -4.77     73.43 o 
 -15   5  11       76.59      135.35    109.97 o 
 -13   5  11      128.93      148.04    105.09 o 
 -11   5  11      859.67      988.14    139.26 o 
  -9   5  11    13430.21    13537.79    372.16 o 
  -7   5  11    12188.50    12123.72    291.15 o 
  -5   5  11    14993.33    14884.65    303.67 o 
  -3   5  11    12297.23    12158.96    289.61 o 
  -1   5  11    26062.92    25602.01    800.36 o 
   5   5  11    10777.96    11090.79    568.09 o 
   7   5  11       51.59      129.82     81.99 o 
  11   5  11     7057.53     7562.83    418.10 o 
 -16   6  11       20.01       23.75    114.85 o 
 -14   6  11        8.29      -83.94     93.71 o 
 -12   6  11       69.04       73.53     96.96 o 
 -10   6  11      132.81      202.14     69.05 o 
  -8   6  11       65.37      102.16     42.62 o 
  -6   6  11      692.20      752.88     60.74 o 
  -4   6  11      197.01      247.89     45.72 o 
  -2   6  11      453.55      500.11     53.79 o 
   0   6  11      292.81      398.24     59.29 o 
   6   6  11      310.68      289.99     73.55 o 
   8   6  11        4.24      -68.65     60.84 o 
  10   6  11      161.51      175.37    101.19 o 
  12   6  11      813.52      915.58    208.56 o 
 -15   7  11       67.58      126.57    117.78 o 
 -13   7  11        7.67       20.17    104.44 o 
 -11   7  11      664.87      856.69    163.66 o 
  -9   7  11     3165.96     3111.00    137.38 o 
  -7   7  11    17032.91    17110.75    400.20 o 
  -5   7  11     8407.52     7860.57    308.41 o 
  -3   7  11     9281.13     8789.12    335.59 o 
  -1   7  11    10832.13    10564.42    267.34 o 
   5   7  11     4942.75     4446.14    286.65 o 
   7   7  11     4873.56     4968.50    375.15 o 
   9   7  11     1980.29     2114.95    146.34 o 
 -14   8  11       37.26        9.87     77.49 o 
 -12   8  11      159.08      212.89     85.60 o 
 -10   8  11       71.54       72.88    111.60 o 
  -8   8  11     1983.12     2176.86    144.61 o 
  -6   8  11     2370.17     2365.15    149.83 o 
  -4   8  11       42.59       11.10     47.95 o 
  -2   8  11       50.41       13.16     42.76 o 
   0   8  11      686.19      717.11    144.79 o 
   2   8  11     3420.74     3341.27    180.49 o 
   4   8  11     1868.65     1591.73    121.99 o 
   6   8  11       32.39      -46.70     54.34 o 
   8   8  11       43.95       69.76     70.77 o 
  10   8  11      230.92      320.17     93.56 o 
 -11   9  11      692.53      911.60    108.50 o 
  -9   9  11     2567.23     2477.74    162.07 o 
  -7   9  11     2178.52     2102.77    149.09 o 
  -5   9  11     5891.91     5789.26    213.60 o 
  -3   9  11     5985.55     5593.87    209.60 o 
  -1   9  11     5660.26     5714.19    257.24 o 
   1   9  11     3664.39     3402.08    261.27 o 
   3   9  11     2612.18     2564.72    160.31 o 
   5   9  11     4229.68     4279.27    220.90 o 
   7   9  11     2868.73     2795.23    233.94 o 
   9   9  11     1731.77     2073.47    156.04 o 
  -8  10  11      898.10      966.79    113.24 o 
  -6  10  11      406.89      620.56     85.39 o 
  -4  10  11      706.90      805.77     86.28 o 
  -2  10  11      338.77      421.13     78.16 o 
   0  10  11      603.54      813.75    112.28 o 
   2  10  11      810.49      924.41    114.43 o 
   4  10  11      527.35      635.28     98.31 o 
   6  10  11      128.21      136.35     82.40 o 
  -1  11  11     2279.28     2222.72    160.71 o 
 -20   0  12     1290.31     1354.18    192.62 o 
 -18   0  12      436.21      372.55    138.28 o 
  -4   0  12     6186.28     5714.84    169.36 o 
  -2   0  12    22966.38    23839.84    723.11 o 
   0   0  12     2891.16     3541.95    234.26 o 
 -19   1  12        0.46       -5.28     75.08 o 
 -17   1  12       73.43       36.64     70.94 o 
 -15   1  12      308.31      372.21     68.21 o 
 -13   1  12        0.95      -21.04     53.84 o 
 -11   1  12      476.49      426.65     59.89 o 
  -7   1  12      114.19      128.23     28.36 o 
  -5   1  12      197.59      240.27     51.77 o 
  -3   1  12      181.56      228.23     41.02 o 
  -1   1  12     1046.05      988.54     56.39 o 
   1   1  12     3202.36     3607.34    246.95 o 
   3   1  12        0.44      131.12     78.74 o 
   5   1  12      104.03      232.49     50.48 o 
   9   1  12      169.89      184.44     68.71 o 
  11   1  12      470.37      528.44    115.51 o 
  13   1  12      185.97       88.96     78.80 o 
  15   1  12      205.63      195.95    153.09 o 
 -18   2  12     2461.22     2552.00    135.67 o 
 -16   2  12     2141.40     2192.27    142.52 o 
 -14   2  12    11311.99    10911.19    388.13 o 
 -12   2  12    12496.96    12579.90    428.35 o 
 -10   2  12    19348.89    18759.06    591.48 o 
  -8   2  12    13458.85    12650.18    336.31 o 
  -4   2  12    12083.17    11808.43    317.05 o 
  -2   2  12     4465.34     4477.98    114.26 o 
   0   2  12     2564.47     2655.32    204.01 o 
   2   2  12      235.20      628.61    118.11 o 
   4   2  12     3122.52     3081.23    231.01 o 
  12   2  12     3972.98     3691.69    184.79 o 
  14   2  12     3543.51     3407.89    268.43 o 
  16   2  12     1747.66     1878.99    218.97 o 
 -19   3  12        8.21      -90.08     60.05 o 
 -17   3  12       10.45       16.03     66.97 o 
 -15   3  12       49.28      134.49     67.31 o 
 -13   3  12     1877.67     1784.15    123.20 o 
 -11   3  12      231.47      349.66     71.03 o 
  -9   3  12       40.02       48.26     39.61 o 
  -7   3  12     2323.54     2356.53     79.18 o 
  -5   3  12      861.42      825.16     60.56 o 
  -3   3  12     1312.91     1318.25     57.51 o 
  -1   3  12       96.92      208.56     89.15 o 
   3   3  12     4344.99     4252.22    276.24 o 
   5   3  12     2018.65     2007.84    186.44 o 
   7   3  12      172.07      403.78    136.98 o 
   9   3  12     1277.72     1386.53    113.30 o 
  11   3  12      857.28      921.33     97.35 o 
  13   3  12      450.29      466.58    139.91 o 
  15   3  12        2.99      -10.67     92.40 o 
 -18   4  12     1301.33     1465.79    131.84 o 
 -16   4  12     4682.56     5026.27    350.09 o 
 -14   4  12     3939.04     3957.62    194.50 o 
 -12   4  12     6860.26     6720.57    265.76 o 
 -10   4  12    10246.52     9937.49    247.12 o 
  -8   4  12    15829.21    16053.54    421.26 o 
  -6   4  12    16448.24    16160.99    420.78 o 
  -4   4  12     7094.65     7035.88    163.82 o 
  -2   4  12     5698.58     5519.23    155.86 o 
   0   4  12      432.43      469.18    106.07 o 
   2   4  12     1532.62     1495.39    158.78 o 
   4   4  12      119.06      169.19     94.03 o 
   6   4  12     1151.06     1218.17    164.96 o 
   8   4  12      285.70      379.38    141.53 o 
  10   4  12     1183.46     1031.09    134.38 o 
  14   4  12     3030.13     3014.85    260.62 o 
 -17   5  12       52.97      -33.19    115.18 o 
 -15   5  12      571.90      705.31    100.88 o 
 -13   5  12       95.29      107.86     68.56 o 
 -11   5  12      836.62      910.60     95.36 o 
  -9   5  12        2.27      -54.99     66.70 o 
  -7   5  12      284.64      433.03     76.78 o 
  -5   5  12       30.73       25.62     30.57 o 
  -3   5  12      101.87      131.79     39.94 o 
  -1   5  12      334.98      421.61     51.29 o 
   1   5  12      545.76      611.80     79.87 o 
   3   5  12      159.94      177.65     88.17 o 
   5   5  12      750.84      664.78     84.03 o 
   9   5  12        3.77       64.54     69.97 o 
  11   5  12        2.96       27.60     69.87 o 
  13   5  12      180.32       58.89    148.69 o 
 -16   6  12     1007.45     1094.53    169.52 o 
 -14   6  12     1686.51     1773.58    200.75 o 
 -12   6  12     3923.77     3777.58    194.11 o 
 -10   6  12    10323.45    10826.26    572.97 o 
  -8   6  12    14042.19    14417.13    492.99 o 
  -6   6  12     5496.02     5500.17    165.20 o 
  -4   6  12     2581.27     2503.56    142.10 o 
  -2   6  12      890.70      820.08     86.79 o 
   0   6  12     3213.06     3367.19    165.94 o 
   2   6  12      985.24      910.92     92.60 o 
   4   6  12      479.55      418.42    102.17 o 
   6   6  12     1185.10      961.55     99.90 o 
   8   6  12     1972.12     1731.93    171.79 o 
  10   6  12      156.08      301.33    133.89 o 
 -15   7  12        7.85      -41.65    103.79 o 
 -13   7  12       62.06       -1.95    106.40 o 
 -11   7  12      687.58      782.35    101.56 o 
  -9   7  12     2258.74     2637.75    232.64 o 
  -7   7  12      135.36      172.41     52.46 o 
  -5   7  12      324.94      142.92     67.54 o 
  -3   7  12        5.08       26.62     59.22 o 
  -1   7  12      498.06      529.74     57.39 o 
   3   7  12      165.07       91.43    108.02 o 
   5   7  12      225.10      216.12     72.43 o 
   7   7  12      383.03      361.24     88.66 o 
   9   7  12       10.03       20.71     72.16 o 
  11   7  12        5.18        8.13    138.61 o 
 -14   8  12     2114.32     2160.43    158.76 o 
 -12   8  12     3535.63     3474.92    290.23 o 
 -10   8  12     2476.51     2613.95    132.50 o 
  -8   8  12     2964.44     3118.26    177.00 o 
  -6   8  12     4150.71     4451.99    217.98 o 
  -4   8  12     1715.35     1818.18    106.89 o 
  -2   8  12     2015.50     2073.75    113.04 o 
   0   8  12      269.78      356.60    121.04 o 
   2   8  12      688.97      780.98     99.20 o 
   4   8  12       42.37       -0.98     80.69 o 
   6   8  12      596.13      598.52    102.86 o 
   8   8  12     1136.79     1099.37    118.67 o 
  10   8  12     1731.33     1915.44    197.50 o 
 -11   9  12      474.86      790.12    103.63 o 
  -9   9  12      938.47     1050.28    111.46 o 
  -7   9  12      975.02     1319.75     99.28 o 
  -5   9  12        9.48       49.20     53.06 o 
  -3   9  12      185.14      106.22     59.87 o 
  -1   9  12      204.54      217.78     81.02 o 
   1   9  12      485.87      554.92    100.42 o 
   3   9  12      573.36      649.87     98.11 o 
   5   9  12      262.48      183.68     81.54 o 
   7   9  12      542.00      650.63    102.30 o 
  -8  10  12      702.20      979.59    119.57 o 
  -6  10  12      992.09     1118.04     96.51 o 
  -4  10  12     2227.00     2446.50    135.74 o 
  -2  10  12     1044.72     1067.91    110.11 o 
   0  10  12      177.47      238.61     79.82 o 
   2  10  12       54.11       80.85     71.49 o 
   4  10  12       48.00       -4.78     71.15 o 
 -19   1  13      137.54       63.57     79.20 o 
 -17   1  13      345.56      354.00    125.59 o 
 -15   1  13     1149.31     1034.70    104.40 o 
 -11   1  13     1892.82     1949.90    123.24 o 
  -9   1  13     9375.64     9056.96    248.38 o 
  -7   1  13     9844.47     9824.74    209.00 o 
  -5   1  13     9206.95     8928.53    250.90 o 
  -3   1  13    12659.71    12446.55    290.21 o 
  -1   1  13    42076.27    40265.61   1151.24 o 
   1   1  13    39892.69    42357.25   1800.91 o 
   3   1  13    33402.45    36017.48   1711.11 o 
   7   1  13    11104.60    10590.28    360.69 o 
   9   1  13     8165.40     8471.53    548.57 o 
  11   1  13     4978.93     4753.98    216.82 o 
  15   1  13     1445.01     1218.17    183.18 o 
 -18   2  13      108.53       76.51     79.45 o 
 -16   2  13        5.92       33.75     54.57 o 
 -14   2  13     1128.40     1016.96    103.19 o 
 -12   2  13       66.53      106.56     53.91 o 
 -10   2  13      158.41      307.36     50.88 o 
  -8   2  13     2672.81     2711.05    138.21 o 
  -6   2  13       13.70        9.32     34.43 o 
  -4   2  13        0.25       28.38     32.65 o 
  -2   2  13      179.01      163.90     38.37 o 
   0   2  13      249.80      276.63     54.03 o 
   2   2  13     2237.02     2339.39    210.19 o 
   4   2  13       48.71      -30.58     81.99 o 
   6   2  13       98.75       68.60     55.53 o 
   8   2  13       19.64      -26.09     43.05 o 
  10   2  13        7.40      -52.34     79.46 o 
  12   2  13       47.47      -48.65     60.03 o 
  14   2  13       59.01       80.20     93.11 o 
 -19   3  13      699.39      824.23     99.88 o 
 -17   3  13      355.40      373.92     91.44 o 
 -15   3  13       64.24       85.01     69.78 o 
 -13   3  13        4.58      -37.12     58.80 o 
 -11   3  13      449.29      587.03     83.07 o 
  -9   3  13      983.32     1108.96     91.79 o 
  -7   3  13     7632.07     7640.52    176.77 o 
  -5   3  13    13391.01    13387.89    278.03 o 
  -3   3  13    33637.32    33176.00    627.10 o 
  -1   3  13    24450.25    23191.19    956.90 o 
   3   3  13    11828.98    11854.10    594.77 o 
   5   3  13     8781.95     9835.19    526.44 o 
   7   3  13    17032.29    19059.02    982.93 o 
  15   3  13      405.06      708.30    130.53 o 
 -18   4  13       19.35      -81.99    106.72 o 
 -16   4  13       36.85       95.52     81.86 o 
 -14   4  13       99.20      147.75     60.85 o 
 -12   4  13      376.67      400.91     66.03 o 
 -10   4  13       25.41       40.15     56.68 o 
  -8   4  13      904.12      933.95     71.93 o 
  -6   4  13     1729.04     1780.42     92.27 o 
  -4   4  13       40.37       83.84     33.17 o 
  -2   4  13      466.66      570.11     57.27 o 
   0   4  13     2797.23     2597.02    137.23 o 
   4   4  13      328.98      323.37     74.94 o 
   6   4  13       98.33       26.68     68.65 o 
   8   4  13       76.85       70.93     83.62 o 
  10   4  13      855.38     1010.59    204.33 o 
  12   4  13      216.23      226.07    114.95 o 
 -17   5  13      662.26      848.23    161.71 o 
 -15   5  13       22.03      -62.47     92.73 o 
 -13   5  13      535.65      679.19    103.83 o 
 -11   5  13      345.22      439.57    120.06 o 
  -9   5  13      587.23      703.44    132.75 o 
  -7   5  13      480.00      567.07     82.81 o 
  -5   5  13    13438.86    13838.86    291.32 o 
  -3   5  13    29038.57    27743.01    866.84 o 
   5   5  13    13622.98    13366.40    677.09 o 
   9   5  13     9124.61     9201.38    497.49 o 
  11   5  13     2286.98     2483.85    217.67 o 
 -16   6  13       23.03      -52.35     72.48 o 
 -14   6  13       43.73       36.50     76.84 o 
 -12   6  13      103.02      193.59    102.17 o 
 -10   6  13       20.43       90.78     99.24 o 
  -8   6  13        3.32       -1.01     60.26 o 
  -6   6  13        6.99       25.68     37.65 o 
  -4   6  13     1343.28     1206.68    103.76 o 
  -2   6  13     4049.19     3567.38    180.48 o 
   2   6  13        2.42      -22.63     51.30 o 
   4   6  13      113.57      142.19     83.29 o 
   6   6  13      838.54      980.33    165.94 o 
   8   6  13      798.29      673.30     98.97 o 
  10   6  13       14.34       38.50     70.39 o 
 -15   7  13       32.58      135.68    125.59 o 
 -13   7  13      187.74      173.75    116.16 o 
 -11   7  13     1265.10     1238.35    175.05 o 
  -9   7  13      388.62      445.75    129.50 o 
  -7   7  13     1348.94     1363.26     79.91 o 
  -5   7  13     2579.50     2446.99    151.73 o 
  -3   7  13     5486.14     5447.68    168.59 o 
  -1   7  13     7089.75     6623.82    220.03 o 
   5   7  13     5622.94     5604.44    252.60 o 
   7   7  13     5779.44     6177.77    278.88 o 
   9   7  13     4107.01     4497.68    278.68 o 
  11   7  13     1490.67     1651.56    181.23 o 
 -12   8  13      309.77      416.80    154.55 o 
 -10   8  13      340.14      446.45     73.63 o 
  -8   8  13      286.62      321.79     82.78 o 
  -6   8  13        6.52       11.76     68.42 o 
  -4   8  13     1010.37     1029.24     86.56 o 
  -2   8  13     1886.06     1875.56    138.04 o 
   0   8  13      717.70      688.89     95.07 o 
   2   8  13       20.04       -2.98     62.59 o 
   4   8  13      216.51      279.52     85.13 o 
   6   8  13     1136.13     1247.78    155.53 o 
   8   8  13     1009.46     1179.05    118.91 o 
  -9   9  13     1050.37     1169.00    116.02 o 
  -7   9  13      760.76      796.44     92.84 o 
  -5   9  13     1252.15     1204.19     97.09 o 
  -3   9  13      862.99      833.75     84.04 o 
  -1   9  13     2160.80     2123.76    150.66 o 
   1   9  13     4177.20     3923.60    207.98 o 
   3   9  13     4503.89     4447.99    228.94 o 
   5   9  13     3213.17     3354.56    198.78 o 
   7   9  13     1481.19     1514.08    136.49 o 
  -6  10  13        1.09       -5.69     60.06 o 
  -4  10  13      405.73      655.43     89.22 o 
  -2  10  13      568.56      725.65    112.14 o 
   0  10  13      190.98      175.44    112.25 o 
   2  10  13       69.20      148.55     77.31 o 
 -18   0  14     2582.30     2288.63    225.80 o 
  -4   0  14     4825.69     4857.70    200.71 o 
  -2   0  14     8177.74     7754.82    476.50 o 
   0   0  14    21619.50    21870.19    985.54 o 
   4   0  14     4452.35     4696.67    309.75 o 
  14   0  14     1729.44     1793.75    207.58 o 
 -19   1  14       26.34       67.93     81.72 o 
 -17   1  14        4.12       11.48     74.77 o 
 -15   1  14      261.08      162.85     77.79 o 
 -13   1  14      343.25      383.27     85.81 o 
 -11   1  14        6.43      -22.19     53.43 o 
  -7   1  14     2277.94     2008.37    115.13 o 
  -5   1  14      455.52      461.07     42.96 o 
  -3   1  14      480.35      579.87     54.08 o 
  -1   1  14      118.74      203.25     60.83 o 
   1   1  14     1700.18     1693.86    177.32 o 
   5   1  14      676.96      892.81    160.08 o 
   7   1  14      683.44      760.15     79.88 o 
   9   1  14       48.80      109.83     63.71 o 
  11   1  14      200.87      268.96     58.09 o 
  13   1  14        0.16      102.50     66.05 o 
  15   1  14      170.89      242.32    102.73 o 
 -18   2  14     2346.07     2193.93    155.41 o 
 -16   2  14     3383.30     3188.60    254.76 o 
 -14   2  14     5260.86     5178.54    328.62 o 
 -12   2  14     8981.18     8920.08    329.11 o 
 -10   2  14     7049.80     7211.02    272.06 o 
  -8   2  14    23455.34    22268.42    689.98 o 
  -6   2  14    14316.18    14197.31    464.85 o 
  -4   2  14    23556.92    22765.11    575.29 o 
  -2   2  14     7991.83     7948.17    206.23 o 
   2   2  14     9315.38    10163.49    540.11 o 
   4   2  14     2237.24     2464.66    221.90 o 
  12   2  14      906.89      920.71    106.10 o 
 -17   3  14      582.66      777.95    163.33 o 
 -15   3  14      100.06       57.36     71.23 o 
 -13   3  14       35.42       37.24     61.76 o 
 -11   3  14      251.16      288.98     70.34 o 
  -9   3  14     1795.54     1983.48     86.47 o 
  -7   3  14      950.08     1029.22     58.80 o 
  -5   3  14      308.28      387.87     42.57 o 
  -3   3  14      316.51      387.02     44.72 o 
  -1   3  14       77.65       46.25     53.95 o 
   3   3  14     1935.86     1863.48    126.31 o 
   5   3  14      624.32      692.06    118.76 o 
   9   3  14      543.12      684.62    104.73 o 
  11   3  14       93.97      250.72     78.38 o 
 -16   4  14     1853.58     2102.20    212.46 o 
 -14   4  14     4823.06     4920.52    330.57 o 
 -12   4  14     7077.27     7172.60    231.63 o 
 -10   4  14    14111.20    13981.94    332.75 o 
  -8   4  14    11965.76    11884.84    258.49 o 
  -6   4  14    16146.01    15978.17    553.46 o 
  -4   4  14     3892.40     3763.06    110.16 o 
  -2   4  14     3178.41     2824.19    215.72 o 
   4   4  14     6488.09     6114.56    265.38 o 
  10   4  14     1419.42     1308.30    156.83 o 
 -17   5  14       10.46       28.81     77.43 o 
 -15   5  14      172.87      284.72     91.09 o 
 -13   5  14       44.52      -36.12     95.01 o 
 -11   5  14      411.06      723.70    103.37 o 
  -9   5  14      126.91      241.69     55.04 o 
  -7   5  14     2216.92     2215.99    134.18 o 
  -5   5  14      895.32      918.20     64.81 o 
  -3   5  14       32.09      -10.85     51.04 o 
  -1   5  14       85.59       37.81     43.84 o 
   1   5  14      215.88      234.91    107.37 o 
   5   5  14       17.27      102.49    113.55 o 
   7   5  14        2.30        6.83     82.32 o 
   9   5  14      126.94       87.22     76.92 o 
  11   5  14      152.37      229.61     89.99 o 
 -14   6  14     4612.25     4837.23    343.26 o 
 -12   6  14     6375.83     7311.00    441.85 o 
 -10   6  14     4393.28     4523.45    173.29 o 
  -8   6  14     5450.54     5521.31    170.62 o 
  -6   6  14     3726.29     3695.40    130.70 o 
  -4   6  14    11071.00    10661.91    392.47 o 
  -2   6  14     3852.74     3853.16    134.56 o 
   0   6  14     1497.96     1391.27    164.64 o 
   2   6  14      631.34      667.00    148.37 o 
   4   6  14      189.87      245.00    122.66 o 
   6   6  14     1619.61     1578.41    128.03 o 
   8   6  14        7.91      -14.98     65.54 o 
  10   6  14      277.17      289.40     94.97 o 
 -13   7  14      606.54     1010.26    189.04 o 
 -11   7  14        2.09       39.37    105.42 o 
  -9   7  14       56.59      180.90    114.85 o 
  -7   7  14      421.33      489.32     62.24 o 
  -5   7  14     1418.25     1452.21    119.66 o 
  -3   7  14     1307.50     1289.32     79.40 o 
  -1   7  14       26.30       39.37     89.48 o 
   1   7  14       25.33      -78.74     75.81 o 
   3   7  14        0.96      -37.09     60.88 o 
   5   7  14       84.52      136.45     78.41 o 
   7   7  14       22.75        8.67     72.38 o 
   9   7  14       19.34       -6.20     76.02 o 
 -12   8  14     2139.59     2154.49    160.75 o 
 -10   8  14     3499.78     3735.01    163.94 o 
  -8   8  14     1813.54     2098.71    119.42 o 
  -6   8  14     3290.08     3318.07    153.71 o 
  -4   8  14     2261.74     2206.75    123.24 o 
  -2   8  14     4100.04     3904.08    297.71 o 
   0   8  14     1500.57     1543.75    124.01 o 
   2   8  14      269.00      435.33     92.28 o 
   4   8  14       17.08       26.81    108.84 o 
   6   8  14       63.00      105.15     77.17 o 
   8   8  14       55.16      112.20     78.49 o 
  -9   9  14        1.87       59.46     74.40 o 
  -7   9  14        2.41        8.30     62.13 o 
  -5   9  14      615.56      696.58     91.86 o 
  -3   9  14     1023.94     1103.62     94.91 o 
  -1   9  14      622.88      789.15    112.80 o 
   1   9  14       23.88       40.89     71.44 o 
   3   9  14       31.27       10.57     67.53 o 
   5   9  14        5.41      -42.13     70.90 o 
  -2  10  14      332.61      507.96    110.89 o 
 -17   1  15      972.63      957.85    114.04 o 
 -15   1  15       39.13       51.08    105.09 o 
  -5   1  15     5007.29     4758.41    200.35 o 
  -3   1  15     7628.12     7789.26    205.82 o 
  -1   1  15    11216.71    11015.42    307.83 o 
   1   1  15    11545.68    11573.30    592.17 o 
   3   1  15     8297.38     8997.37    530.35 o 
   7   1  15    10446.76    12009.05    981.47 o 
  11   1  15     6180.39     5855.92    291.20 o 
  13   1  15     2807.32     2863.70    191.32 o 
 -18   2  15      239.02      292.95     98.69 o 
 -16   2  15        0.08      -17.68     74.33 o 
 -14   2  15      139.05      144.32     79.53 o 
 -12   2  15      293.92      367.08     87.43 o 
 -10   2  15        0.58       28.66     61.77 o 
  -8   2  15        0.49       20.63     36.04 o 
  -6   2  15      155.39      221.17     39.44 o 
  -4   2  15       21.94       26.69     41.71 o 
  -2   2  15      339.29      540.26     57.05 o 
   0   2  15        9.69       47.24     55.71 o 
   2   2  15        3.09       24.02     62.23 o 
   4   2  15       80.67       87.54     64.00 o 
   6   2  15       41.64       -5.86     71.26 o 
   8   2  15      693.77      772.75    146.42 o 
  10   2  15        4.11      -82.12     66.92 o 
  12   2  15        8.40      -23.42     68.49 o 
  14   2  15        3.98      129.50    139.91 o 
 -17   3  15      607.88      846.28    167.24 o 
 -15   3  15      954.27     1011.24    163.33 o 
 -13   3  15      520.22      415.49    125.27 o 
 -11   3  15        5.55       27.11     55.65 o 
  -9   3  15      759.17      871.61     91.02 o 
  -7   3  15     3991.65     4085.81    119.01 o 
  -5   3  15     3808.81     3888.41    149.01 o 
  -3   3  15     3205.36     3234.68    114.42 o 
  -1   3  15     1629.38     1767.43    118.89 o 
   1   3  15     6307.11     6210.61    371.89 o 
   3   3  15    18930.98    19831.45    937.38 o 
  11   3  15     3951.20     4862.28    364.09 o 
  13   3  15     3351.25     4773.15    276.99 o 
 -16   4  15      194.22      254.39     94.19 o 
 -14   4  15      109.40      128.85    110.30 o 
 -12   4  15      121.67      145.61     63.27 o 
 -10   4  15       73.57      131.96     43.21 o 
  -8   4  15       81.76      111.02     39.56 o 
  -6   4  15      150.98      176.79     42.35 o 
  -4   4  15      487.54      543.10     51.32 o 
  -2   4  15       33.03        9.56     43.75 o 
   0   4  15      244.72      231.87     68.16 o 
   2   4  15       20.48       17.24     81.34 o 
   4   4  15      192.94      181.27     71.94 o 
   8   4  15       67.51        8.93     71.44 o 
  10   4  15       89.66       61.66     80.41 o 
  12   4  15       10.87        3.58     88.83 o 
 -15   5  15      616.48      955.28    180.90 o 
 -13   5  15     1965.04     2124.65    206.61 o 
 -11   5  15      217.69      354.98    115.51 o 
  -9   5  15     2144.95     2162.61    139.49 o 
  -7   5  15     6605.84     6357.14    262.11 o 
  -5   5  15     1064.45     1065.13     69.60 o 
  -1   5  15     1584.51     1588.52    119.03 o 
   5   5  15     8348.77     8521.36    496.18 o 
   9   5  15     3624.83     3902.42    259.48 o 
  11   5  15     4576.34     5204.57    350.09 o 
 -14   6  15      104.79      156.49     85.80 o 
 -12   6  15      189.23      142.53     85.41 o 
 -10   6  15        2.81       12.43     49.65 o 
  -8   6  15      845.63      757.13    131.12 o 
  -6   6  15      538.08      652.50     68.16 o 
  -4   6  15        1.52      -28.27     58.85 o 
  -2   6  15      168.96      163.18     53.22 o 
   0   6  15      336.99      318.25     80.79 o 
   2   6  15      328.44      294.04     81.25 o 
   4   6  15      335.99      374.99     90.45 o 
   6   6  15        1.51        8.92     64.64 o 
   8   6  15      364.31      289.83     83.70 o 
  10   6  15      381.76      334.37     97.38 o 
 -13   7  15      168.93      190.34    136.65 o 
 -11   7  15       85.81       22.78    108.35 o 
  -9   7  15        0.25      105.74    104.77 o 
  -7   7  15      538.60      666.22     72.06 o 
  -5   7  15     1452.97     1429.33    121.95 o 
  -3   7  15     1436.80     1267.72     78.80 o 
  -1   7  15     2807.97     2497.19    226.46 o 
   1   7  15     4737.80     4685.94    331.55 o 
   3   7  15     6618.79     6291.62    392.39 o 
   5   7  15     4921.47     4461.76    316.91 o 
   7   7  15     2004.41     1968.86    149.34 o 
   9   7  15     1935.40     2175.55    164.32 o 
 -10   8  15        7.40       -4.48     55.98 o 
  -8   8  15      208.28      391.66     72.11 o 
  -6   8  15      394.16      566.47    103.85 o 
  -4   8  15        1.54      -31.41     64.71 o 
  -2   8  15       51.75      119.27     74.61 o 
   0   8  15      391.83      465.30     97.12 o 
   2   8  15     1847.99     1709.22    133.78 o 
   4   8  15      563.25      669.55    111.11 o 
   6   8  15       17.92      -28.97     59.88 o 
  -7   9  15        0.77       72.83     75.27 o 
  -5   9  15      463.63      554.95     85.08 o 
  -3   9  15     1780.24     1726.65    138.55 o 
  -1   9  15     2594.40     2430.02    167.07 o 
   1   9  15     1896.34     1840.73    147.26 o 
   3   9  15     1221.45     1072.31    116.86 o 
 -18   0  16      194.63      126.89    123.31 o 
 -16   0  16      519.48      735.98    164.96 o 
  -8   0  16     1828.90     1883.66    116.63 o 
  -6   0  16    24614.89    23195.12    718.62 o 
  -4   0  16    26675.74    25660.62    791.61 o 
  -2   0  16    24279.28    23692.21    739.33 o 
   0   0  16     4046.40     4881.16    315.93 o 
 -17   1  16      109.89      114.44     84.89 o 
 -15   1  16       39.64       -9.44     75.25 o 
 -13   1  16      478.07      477.21     94.72 o 
 -11   1  16       40.63       -3.47     63.93 o 
  -9   1  16      293.28      393.66     59.87 o 
  -7   1  16       94.38       31.88     34.98 o 
  -5   1  16      754.11      625.71     78.88 o 
  -3   1  16      912.19      854.36     61.73 o 
  -1   1  16        5.53      -21.27     43.06 o 
   1   1  16      678.01      685.92     90.38 o 
   3   1  16       86.46       94.36     97.28 o 
   5   1  16      190.90      204.66    104.77 o 
   7   1  16        4.73       97.94    119.08 o 
   9   1  16        8.56       71.08     64.82 o 
  11   1  16       86.05      180.27     72.81 o 
  13   1  16        1.31      107.94     93.00 o 
 -16   2  16     1522.49     1636.27    198.47 o 
 -14   2  16     2544.68     2697.62    231.34 o 
 -12   2  16    10831.64     9817.95    510.18 o 
 -10   2  16     7625.48     7451.23    420.05 o 
  -8   2  16    18730.58    19218.32    616.24 o 
  -6   2  16     4089.08     4195.37    192.19 o 
  -4   2  16    16505.79    16174.24    375.01 o 
  -2   2  16    17141.69    15864.00    520.94 o 
   2   2  16     6123.36     6311.14    390.12 o 
 -17   3  16        0.02      -35.25     83.73 o 
 -15   3  16       10.37       -8.48     79.31 o 
 -13   3  16      824.17      910.89    104.02 o 
 -11   3  16      571.78      790.79    105.11 o 
  -9   3  16        9.49       26.35     81.02 o 
  -7   3  16      107.90      129.78     37.60 o 
  -5   3  16       13.40      -32.87     58.36 o 
  -3   3  16     4194.19     4255.89    197.82 o 
  -1   3  16      984.20     1023.93    154.22 o 
   1   3  16       35.43       60.05     59.99 o 
   3   3  16     1939.43     1998.08    208.89 o 
   5   3  16       33.67      150.64    131.12 o 
   7   3  16      841.72      840.20    181.39 o 
   9   3  16       12.97      130.47     94.68 o 
  11   3  16       18.17       90.24     72.16 o 
 -12   4  16     5096.36     5161.05    235.64 o 
 -10   4  16     7938.24     8138.92    252.78 o 
  -8   4  16     2751.51     3020.80    102.67 o 
  -6   4  16     8899.11     9168.71    214.49 o 
  -4   4  16     6921.27     6818.70    275.04 o 
   2   4  16     6124.65     6162.13    398.90 o 
   4   4  16     3722.94     3748.11    205.06 o 
  10   4  16       16.63      123.31     96.31 o 
 -15   5  16      177.40      378.19    100.95 o 
 -13   5  16      399.23      644.15    113.01 o 
 -11   5  16     1070.93     1145.29    164.96 o 
  -9   5  16      380.91      566.38     70.88 o 
  -7   5  16       50.06      -16.37     43.02 o 
  -5   5  16      448.01      574.05     74.44 o 
  -3   5  16      253.37      315.08     62.02 o 
   1   5  16       13.89       44.58     97.94 o 
   3   5  16       19.98      -17.90    106.40 o 
   5   5  16        1.89      -15.53     65.87 o 
   7   5  16        2.06       -9.04     71.47 o 
   9   5  16       40.68       40.55     80.65 o 
 -14   6  16      870.99     1026.21    172.44 o 
 -12   6  16     2352.20     2576.91    235.24 o 
 -10   6  16     2610.62     2890.38    143.04 o 
  -8   6  16     7362.60     7565.21    292.51 o 
  -6   6  16     4352.81     4480.96    152.41 o 
  -4   6  16     5130.75     5228.60    172.80 o 
  -2   6  16     3830.02     3637.54    156.39 o 
   0   6  16     6220.71     6408.75    392.39 o 
   4   6  16     1909.29     1740.06    181.55 o 
   6   6  16      530.02      690.44    113.97 o 
   8   6  16        2.64      -76.79     76.79 o 
 -11   7  16      341.42      574.97    109.49 o 
  -9   7  16      780.18      865.63    108.96 o 
  -7   7  16      783.58      916.61     72.68 o 
  -5   7  16       83.03      130.34     77.50 o 
  -3   7  16      204.21      283.75     67.41 o 
  -1   7  16       32.94       61.45     66.51 o 
   1   7  16      244.03      224.90     81.53 o 
   3   7  16      195.21      131.36     79.54 o 
   5   7  16      162.15      114.83     72.22 o 
   7   7  16        6.77      -21.95     69.75 o 
 -10   8  16     1830.80     1974.75    123.73 o 
  -8   8  16     2074.89     2223.14    127.53 o 
  -6   8  16     4843.17     4895.67    244.33 o 
  -4   8  16     3088.59     3316.89    196.59 o 
  -2   8  16     2401.26     2345.25    231.34 o 
   0   8  16     1765.63     1580.34    135.14 o 
   2   8  16     1066.26     1033.87    110.86 o 
   4   8  16     1817.68     1673.42    137.24 o 
  -5   9  16      629.81      869.45     95.51 o 
  -3   9  16       22.37      122.48     77.41 o 
  -1   9  16      110.91      112.60     98.59 o 
 -17   1  17      583.54      728.93    122.16 o 
 -15   1  17     1391.95     1426.14    131.48 o 
 -13   1  17     1977.13     2158.63    150.35 o 
 -11   1  17     1800.79     1899.82    191.32 o 
  -1   1  17      910.31      993.35    134.38 o 
   1   1  17     4753.84     5310.64    346.52 o 
  11   1  17     3987.08     4530.20    250.05 o 
 -16   2  17       47.11      -20.28     81.89 o 
 -14   2  17        4.21      -22.85     76.14 o 
 -12   2  17      217.89      313.71    102.82 o 
 -10   2  17      176.11      167.51     73.42 o 
  -8   2  17       71.32       85.80     67.51 o 
  -6   2  17      190.00      275.49     50.91 o 
  -4   2  17       81.42       98.51     43.78 o 
  -2   2  17        4.50       54.68     51.67 o 
   0   2  17        6.32      -68.00     67.68 o 
   2   2  17      493.80      557.04     94.92 o 
   6   2  17       53.58      -20.87     72.30 o 
   8   2  17        4.23      -87.62     70.72 o 
  10   2  17        1.37      -52.58     66.12 o 
 -15   3  17     1077.17     1162.86    177.65 o 
 -13   3  17      394.88      282.74    120.06 o 
 -11   3  17       31.62      -59.22     90.13 o 
  -9   3  17      276.01      405.41    122.99 o 
  -7   3  17     1061.48      958.92     67.42 o 
  -3   3  17      776.40      850.38     92.84 o 
  -1   3  17     5367.60     5249.15    351.72 o 
   1   3  17     3653.56     3703.98    304.54 o 
   3   3  17     6458.27     6494.65    417.12 o 
   5   3  17     4601.63     5082.56    347.49 o 
 -14   4  17      189.05      327.64    140.23 o 
 -12   4  17       48.44       78.41    117.13 o 
 -10   4  17        0.71       -7.81     95.66 o 
  -8   4  17        0.28       -0.60     36.65 o 
  -6   4  17      220.94      239.04     45.94 o 
  -4   4  17      156.91      143.31     56.11 o 
  -2   4  17        4.30       28.46     49.20 o 
   0   4  17      369.50      315.86     77.53 o 
   2   4  17      684.12      772.42    165.94 o 
   4   4  17      227.70      246.53     88.85 o 
   6   4  17      509.46      618.93    114.42 o 
   8   4  17        1.52        6.00     80.45 o 
  10   4  17      164.96      213.68     93.53 o 
 -13   5  17       60.84      105.42    114.20 o 
 -11   5  17        2.32      -90.78     86.22 o 
  -9   5  17     1109.94     1173.17     87.47 o 
  -7   5  17     1601.26     1628.57     88.76 o 
  -5   5  17        0.70       -0.09     44.08 o 
  -3   5  17     2041.13     2024.06    112.64 o 
  -1   5  17     2840.71     2632.22    222.23 o 
   1   5  17     2127.21     1867.61    203.35 o 
   5   5  17     4263.19     4281.18    334.48 o 
   7   5  17     5071.97     5368.88    362.46 o 
   9   5  17     3618.23     3752.46    293.48 o 
 -12   6  17       25.58       24.11     81.16 o 
 -10   6  17       14.72       30.13     55.72 o 
  -8   6  17      288.72      452.47     72.21 o 
  -6   6  17       20.39       20.57     46.02 o 
  -4   6  17       40.83      -47.92     66.55 o 
  -2   6  17       32.57       31.57     54.98 o 
   0   6  17       31.09      100.42     73.64 o 
   2   6  17       26.23        6.85     63.06 o 
   4   6  17      627.59      589.38    107.40 o 
   6   6  17      578.73      571.96    111.08 o 
   8   6  17      523.49      427.94    106.65 o 
 -11   7  17       86.21      186.76    123.31 o 
  -9   7  17       69.11      174.05     64.15 o 
  -7   7  17      100.03      191.00     52.48 o 
  -5   7  17       23.96       48.06     49.18 o 
  -3   7  17      971.53      928.65     89.97 o 
  -1   7  17     1403.97     1111.13    157.48 o 
   1   7  17      717.05      867.77    120.41 o 
   3   7  17      760.22      826.55    108.35 o 
   5   7  17     1440.29     1531.53    136.71 o 
  -8   8  17      204.59      342.12     94.34 o 
  -6   8  17      201.34      291.79     76.10 o 
  -4   8  17      569.40      624.00    109.62 o 
  -2   8  17      733.73      815.16    104.17 o 
   0   8  17        0.52      -19.64     73.44 o 
   2   8  17      148.41      218.60     88.22 o 
 -16   0  18      945.61      964.71    169.52 o 
 -14   0  18      809.87     1038.25    189.36 o 
 -12   0  18      668.70      769.49    158.78 o 
  -8   0  18    10004.36    10020.67    363.73 o 
  -6   0  18    10607.85    10469.09    377.66 o 
  -4   0  18     4241.81     4484.20    205.29 o 
  -2   0  18     4517.82     4361.99    204.14 o 
   0   0  18    17960.67    16397.85    799.43 o 
 -15   1  18       94.00       59.89     81.66 o 
 -13   1  18       68.49       43.28     76.04 o 
 -11   1  18       19.46      -57.95     64.65 o 
  -9   1  18      667.67      629.93     70.88 o 
  -7   1  18        3.73       -7.28     38.14 o 
  -5   1  18       24.62       20.26     39.04 o 
  -3   1  18      478.30      488.03     58.80 o 
  -1   1  18      149.60      194.06     77.34 o 
   1   1  18        0.75       24.08     87.52 o 
   3   1  18      249.72      276.56     82.35 o 
   5   1  18        1.89      -68.33     85.25 o 
   7   1  18        0.91       50.43    125.59 o 
   9   1  18        2.53      101.94     86.60 o 
  11   1  18       48.05      144.77     93.26 o 
 -16   2  18     1385.86     1425.76    204.01 o 
 -14   2  18     1395.21     1413.72    180.90 o 
 -12   2  18     2211.54     2602.29    230.36 o 
 -10   2  18     1421.60     1555.60    126.26 o 
  -8   2  18     9654.45     9655.07    393.86 o 
  -6   2  18    10370.74    10145.26    380.03 o 
  -4   2  18    10276.69    10000.71    356.26 o 
  -2   2  18     8623.54     8050.79    311.12 o 
   0   2  18     8403.30     8356.40    500.41 o 
   2   2  18    11851.20    11246.72    417.23 o 
   4   2  18     5339.37     5458.36    379.70 o 
   6   2  18     3042.21     3254.65    288.28 o 
   8   2  18      870.84     1014.49    160.41 o 
 -15   3  18       74.65       62.81     85.58 o 
 -13   3  18      276.44      268.85     91.68 o 
 -11   3  18       36.82      -45.18     68.16 o 
  -9   3  18        0.49       22.46     57.45 o 
  -7   3  18     2685.38     2518.65    106.21 o 
  -5   3  18        4.44      -14.68     41.54 o 
  -3   3  18       94.64       56.32     54.09 o 
  -1   3  18      446.29      420.45     93.70 o 
   3   3  18      835.55     1001.15    190.67 o 
   5   3  18      113.92      146.09    104.12 o 
   7   3  18       10.02      106.65    102.49 o 
   9   3  18       21.23       97.02     86.24 o 
 -14   4  18      987.15      973.50    174.40 o 
 -10   4  18     2678.77     2866.88    172.40 o 
  -8   4  18     3445.90     3550.83    151.68 o 
  -6   4  18     9514.83     9731.09    262.17 o 
  -4   4  18    10244.26     9886.87    372.62 o 
  -2   4  18    10684.25    10455.37    381.69 o 
   2   4  18     3908.59     3928.16    284.37 o 
   4   4  18     3609.20     4012.10    328.95 o 
   6   4  18     1773.37     2004.91    246.95 o 
   8   4  18      638.36      840.10    164.96 o 
 -11   5  18       54.20      -92.40    110.62 o 
  -9   5  18      176.08      315.20     78.54 o 
  -7   5  18        6.69       35.12     47.36 o 
  -5   5  18      734.93      826.86     73.39 o 
  -3   5  18        7.81      -33.10     52.40 o 
  -1   5  18      298.70      336.21     87.08 o 
   1   5  18      248.45      175.85     83.60 o 
   3   5  18      486.61      589.78    105.53 o 
   5   5  18      107.25      116.86     78.46 o 
   7   5  18        0.80       -8.80    133.40 o 
 -10   6  18     1620.94     1835.07    201.08 o 
  -8   6  18     2777.06     2937.03    141.02 o 
  -6   6  18     3384.89     3570.69    138.43 o 
  -4   6  18     7059.83     6441.29    402.48 o 
  -2   6  18     8649.23     8797.55    357.69 o 
   0   6  18     4101.01     3792.80    295.11 o 
   2   6  18     2475.65     2266.51    234.59 o 
   4   6  18      925.58      981.92    115.29 o 
   6   6  18     1832.85     1865.27    156.31 o 
  -9   7  18       24.53      131.92     70.65 o 
  -7   7  18       86.40      152.15     65.21 o 
  -5   7  18        6.64       58.81     52.27 o 
  -3   7  18      518.13      655.51     86.74 o 
  -1   7  18      548.81      549.21    101.15 o 
   1   7  18      542.55      594.72    105.56 o 
   3   7  18       35.34       34.96     74.56 o 
  -4   8  18     2109.07     1915.05    213.12 o 
  -2   8  18     2055.35     1937.46    148.74 o 
 -15   1  19     2240.85     2247.36    165.02 o 
 -13   1  19     1456.55     1452.06    166.91 o 
 -11   1  19     1092.16     1103.64    160.73 o 
  -9   1  19      843.38      836.19    141.21 o 
  -7   1  19     1423.38     1336.25     77.07 o 
  -5   1  19      957.46      810.02     92.29 o 
  -1   1  19      650.35      761.46     96.77 o 
   1   1  19     1941.90     2398.93    225.80 o 
   3   1  19      962.39      908.29    107.69 o 
   5   1  19     2046.97     1994.50    210.51 o 
 -14   2  19       35.15        8.43     80.26 o 
 -12   2  19        1.43       -2.27     71.76 o 
 -10   2  19       51.78       92.92    113.23 o 
  -8   2  19      101.07      176.31     61.94 o 
  -6   2  19       10.11       12.11     42.51 o 
  -4   2  19        4.46        8.05     42.09 o 
  -2   2  19      647.31      793.06     80.19 o 
   0   2  19       69.70      270.93     87.99 o 
   2   2  19      235.18      263.83     81.95 o 
   4   2  19        8.95      117.67     82.70 o 
   6   2  19        1.28       48.90     85.90 o 
   8   2  19      391.66      454.96    108.98 o 
 -13   3  19     1995.94     1953.43    152.62 o 
 -11   3  19     2798.19     2765.62    236.22 o 
  -9   3  19     2332.01     2375.94    123.37 o 
  -7   3  19      327.49      380.86     58.46 o 
  -5   3  19      145.80       89.33     66.91 o 
  -3   3  19       26.15      -23.90     59.01 o 
   1   3  19      588.06      843.68    176.35 o 
   3   3  19     2839.61     2897.36    184.16 o 
   5   3  19     1763.41     1742.01    192.94 o 
   7   3  19     1854.79     1941.14    212.14 o 
 -12   4  19       10.44      -50.76    114.85 o 
 -10   4  19      177.34      190.99    125.92 o 
  -8   4  19        9.43       84.36     55.34 o 
  -6   4  19       51.75      112.43     51.66 o 
  -4   4  19      113.13      136.85     62.96 o 
  -2   4  19      134.87      222.82     68.01 o 
   0   4  19      191.32      286.48     87.95 o 
   2   4  19        8.31      -10.07     74.03 o 
   4   4  19       33.13        2.47     80.21 o 
   6   4  19       85.76      114.91     87.63 o 
  -9   5  19      731.84      929.04    110.29 o 
  -7   5  19      380.78      509.15     79.27 o 
  -5   5  19       28.09       17.15     55.78 o 
  -3   5  19      348.00      351.59     74.89 o 
  -1   5  19        0.55       13.67    112.90 o 
   1   5  19     1210.53     1231.35    125.76 o 
   3   5  19     1913.85     2225.51    223.20 o 
   5   5  19     2034.29     2065.95    165.89 o 
 -10   6  19        4.56      166.91    131.77 o 
  -8   6  19       17.14       84.74     60.65 o 
  -6   6  19        4.96       82.89     55.91 o 
  -4   6  19       84.80       93.03     63.59 o 
  -2   6  19        0.97      -18.72     65.97 o 
   0   6  19      140.18      203.45     79.81 o 
   2   6  19      354.57      448.08     98.09 o 
   4   6  19       71.59      167.26     82.53 o 
  -5   7  19      262.09      397.85     77.70 o 
  -3   7  19      144.90      188.02     67.50 o 
  -1   7  19       19.33       11.26     75.09 o 
   1   7  19      206.82      284.02     88.70 o 
 -14   0  20     1233.46     1248.11    189.69 o 
 -12   0  20     1695.60     1951.55    207.58 o 
  -8   0  20     1689.17     1839.55    131.38 o 
  -6   0  20     3343.17     3472.67    185.12 o 
  -4   0  20    16261.86    15214.98    522.89 o 
   0   0  20    11093.88    10439.40    566.14 o 
   6   0  20     3672.26     3724.15    296.41 o 
   8   0  20     2021.26     2039.07    225.80 o 
 -13   1  20       88.65       74.20     83.85 o 
 -11   1  20       10.30      -41.84     71.62 o 
  -9   1  20        0.18       52.39     73.36 o 
  -7   1  20       33.69       24.54     43.87 o 
  -5   1  20       46.14        2.16     45.23 o 
  -3   1  20       41.15        8.24     48.43 o 
  -1   1  20      318.94      234.27     77.59 o 
   1   1  20       51.02       20.05     65.89 o 
   3   1  20       24.44       46.67     69.11 o 
   5   1  20        0.97      -66.55     75.16 o 
   7   1  20      177.94      417.58    108.45 o 
 -12   2  20     1553.36     1748.34    142.64 o 
 -10   2  20     2026.89     2211.23    154.11 o 
  -8   2  20     2972.80     3242.62    146.32 o 
  -6   2  20     5772.92     5894.05    186.56 o 
  -4   2  20     6793.34     6556.89    279.39 o 
  -2   2  20    11544.42    10736.79    574.27 o 
   0   2  20     6787.45     6529.46    405.73 o 
   2   2  20     7789.80     7843.91    325.76 o 
   4   2  20     2755.58     2875.49    187.81 o 
   6   2  20     2008.35     2241.13    231.99 o 
 -13   3  20      117.91      223.79     96.58 o 
 -11   3  20      481.22      609.09    113.40 o 
  -9   3  20       11.84       43.66     76.25 o 
  -7   3  20        5.48       63.87     47.48 o 
  -5   3  20       24.36       13.87     48.53 o 
  -3   3  20      784.72      813.17     89.73 o 
  -1   3  20      567.37      678.39    162.36 o 
   1   3  20      111.76      129.62     82.84 o 
   3   3  20        5.24      -35.57     74.31 o 
   5   3  20        8.97       57.59    112.25 o 
   7   3  20       38.38       75.05     84.66 o 
 -10   4  20     2117.88     2301.97    244.03 o 
  -8   4  20     3417.13     3719.60    204.49 o 
  -6   4  20     4892.04     5239.51    199.07 o 
  -4   4  20     5456.78     5708.64    215.13 o 
  -2   4  20     4645.97     4641.15    238.02 o 
   2   4  20     3135.16     3229.27    268.10 o 
   4   4  20     3621.47     3491.84    310.73 o 
   6   4  20     1501.73     1502.92    145.41 o 
  -9   5  20      177.51      368.57     87.88 o 
  -7   5  20       29.30      157.45     85.63 o 
  -5   5  20      340.14      390.21     77.74 o 
  -3   5  20      676.89      788.72     86.90 o 
  -1   5  20      421.43      511.77    105.87 o 
   1   5  20       88.96      128.83     95.01 o 
   3   5  20       43.07       80.21     84.43 o 
  -6   6  20     3655.23     4068.00    182.68 o 
  -4   6  20     2228.20     2473.21    138.07 o 
  -2   6  20     2017.79     1952.20    215.72 o 
   0   6  20     2386.57     2317.53    198.15 o 
 -11   1  21     2911.92     2950.10    253.79 o 
  -9   1  21     2872.86     2702.50    244.68 o 
  -7   1  21     1782.53     1546.55     86.87 o 
  -5   1  21      950.59      849.14     69.72 o 
  -3   1  21      931.37      947.47    155.85 o 
  -1   1  21      754.06      830.74    107.52 o 
   1   1  21        4.53       69.95    117.78 o 
   3   1  21      556.19      818.44    128.26 o 
   5   1  21      552.60      739.23    179.28 o 
 -12   2  21       85.75        6.83     81.44 o 
 -10   2  21       25.34      134.88     86.02 o 
  -8   2  21       19.16       22.02     54.45 o 
  -6   2  21       51.33       83.89     49.78 o 
  -4   2  21       50.63       86.00     60.61 o 
  -2   2  21      472.96      518.13     98.48 o 
   0   2  21       42.83       88.79     76.90 o 
   2   2  21       19.39       15.82     74.83 o 
   4   2  21      254.37      256.31     93.75 o 
   6   2  21       10.51      183.03    101.03 o 
 -11   3  21     1411.91     1571.52    191.97 o 
  -9   3  21     2336.32     2283.75    220.92 o 
  -7   3  21     1580.80     1621.66     93.33 o 
  -5   3  21     1299.80     1311.25     98.84 o 
  -3   3  21      405.07      397.50     75.72 o 
  -1   3  21       10.09       73.86    117.13 o 
   1   3  21        0.11       27.01    110.30 o 
   3   3  21      110.93      159.10    136.65 o 
   5   3  21      169.60      251.18    136.65 o 
 -10   4  21       73.39      -36.77    118.11 o 
  -8   4  21        6.57      -46.63     65.59 o 
  -6   4  21        1.56       17.17     58.55 o 
  -4   4  21       21.69       66.32     60.97 o 
  -2   4  21      211.49      292.46     86.59 o 
   0   4  21       76.98      141.34     77.78 o 
   2   4  21       29.98       67.15     79.60 o 
  -5   5  21      570.58      708.25     87.98 o 
  -3   5  21       46.01       44.90    126.57 o 
  -1   5  21       17.53        5.86    107.70 o 
   1   5  21       14.99       25.38    130.80 o 
 -10   0  22      850.49      936.08    187.41 o 
  -8   0  22     3568.08     3730.66    293.48 o 
  -6   0  22     3373.63     3319.75    186.71 o 
  -4   0  22     3083.11     3154.76    265.82 o 
  -2   0  22     1938.09     2159.14    215.07 o 
   0   0  22     4680.71     4452.97    325.04 o 
   4   0  22     3597.72     3466.13    292.83 o 
  -9   1  22        0.01        8.57     78.12 o 
  -7   1  22      135.45      232.81     55.85 o 
  -5   1  22        3.68       94.92     49.81 o 
  -3   1  22        8.69        8.38     70.16 o 
  -1   1  22        5.52      -51.68     64.14 o 
   1   1  22       12.36      -16.65     76.80 o 
   3   1  22       23.82       23.69     80.97 o 
 -10   2  22      507.13      725.24    166.59 o 
  -8   2  22     1585.82     1752.11    112.40 o 
  -6   2  22     3008.19     3251.56    132.25 o 
  -4   2  22     3497.14     3765.50    167.86 o 
  -2   2  22     4062.23     4394.61    226.27 o 
   0   2  22     1941.11     2098.29    232.96 o 
   2   2  22     3150.02     3224.91    201.15 o 
  -9   3  22       59.26       70.38     83.73 o 
  -7   3  22       58.29      159.97     56.86 o 
  -5   3  22      332.37      486.71     78.28 o 
  -3   3  22       11.25       12.32     68.86 o 
  -1   3  22       15.21      -42.95    113.55 o 
   1   3  22        0.42      -78.46     72.34 o 
  -6   4  22     1729.17     1978.92    122.83 o 
  -4   4  22     2179.26     2409.45    135.86 o 
  -2   4  22     2553.19     2266.18    238.17 o 
   0   4  22     3593.58     3505.50    305.19 o 
  -7   1  23     2970.07     3172.91    131.42 o 
  -5   1  23     2238.33     2176.26    124.09 o 
  -3   1  23      648.30      724.92    110.06 o 
  -1   1  23      156.98      172.16     82.70 o 
   1   1  23      217.83      212.53     91.32 o 
  -6   2  23      315.81      458.25     68.81 o 
  -4   2  23        0.06       34.98     70.04 o 
  -2   2  23       47.64       80.92     78.18 o 
   0   2  23       64.83      129.63     84.40 o 
                                                 
